# Supplementary material for: Comparative transcriptome analysis revealing the potential mechanism of seed germination stimulated by exogenous gibberellin in Fraxinus hupehensis
Source: BMC Plant Biol. 2019 May 15;19:199. doi: 10.1186/s12870-019-1801-3 (PMC6521437; doi:10.1186/s12870-019-1801-3)
Supplement: Supplementary file 1 — Table S1. Evaluation of sample sequencing data. (XLSX 9 kb) [file 12870_2019_1801_MOESM1_ESM.xlsx]

## Sheet: Sheet1
	Additional file 1: Table S1. Evaluation of sample sequencing data.
	Sample	Raw Reads Number	Raw Bases Number	Clean Reads Number	Clean Bases Number	Raw Q30 Bases Rate (%)	Clean Q30 Bases Rate (%)
	CK1	45955578	6893336700	44481442	6672216300	94.81	95.08
	CK2	48904418	7335662700	47048342	7057251300	94.61	94.95
	CK3	47379272	7106890800	45812330	6871849500	94.92	95.23
	W1	46160186	6924027900	44161150	6624172500	94.26	95.1
	W2	49010302	7351545300	46491232	6973684800	94.92	95.33
	W3	49252068	7387810200	47180306	7077045900	94.98	95.26
	G1	44665378	6699806700	43396258	6509438700	94.94	95.24
	G2	46074140	6911121000	44429882	6664482300	94.73	95.08
	G3	45078266	6761739900	43573500	6536025000	94.96	95.24
