# Supplementary material for: Comparative transcriptome analysis revealing the potential mechanism of seed germination stimulated by exogenous gibberellin in Fraxinus hupehensis
Source: BMC Plant Biol. 2019 May 15;19:199. doi: 10.1186/s12870-019-1801-3 (PMC6521437; doi:10.1186/s12870-019-1801-3)
Supplement: Supplementary file 2 — Table S2. All DEGs from the transcriptome of F. hupehensis seeds. (XLSX 5488 kb) [file 12870_2019_1801_MOESM2_ESM.xlsx]

## Sheet: 3
name	CK1	CK2	CK3	G1	G2	G3	W1	W2	W3	NT_TopHit	NR_TopHit	PFAM_TopHit	PFAM_Name	eggNOG_TopHit	GO_biological_process	GO_molecular_function	GO_cellular_component	KEGG	K0
TRINITY_DN34497_c1_g2	0.0301504	0.0283958	0.116777	0.243138	1.76535	2.28833	0.483148	0.260987	0.308228	gi|747068140|ref|XM_011082516.1|	gi|848848189|ref|XP_012840620.1|	PF00141.22	peroxidase	ENOG410YETZ	GO:0042744|hydrogen peroxide catabolic process;GO:0006979|response to oxidative stressGO:0006979|response to oxidative stress;GO:0055114|oxidation-reduction process	.	GO:0005576|extracellular region	map01100|Metabolic pathways;map00940|Phenylpropanoid biosynthesis;map01110|Biosynthesis of secondary metabolites	K00430|E1.11.1.7; peroxidase [EC:1.11.1.7]
TRINITY_DN50004_c0_g1	0	0	0	0.289066	0.948621	0.262513	1.5557	1.3101	0.621858	gi|685870244|ref|XM_009263880.1|	gi|584127368|gb|EWG36787.1|	PF08238.11	Sel1	COG0790	GO:1904380|endoplasmic reticulum mannose trimming;GO:0036503|ERAD pathway;GO:0007219|Notch signaling pathway;GO:0009306|protein secretion;GO:0050821|protein stabilization;GO:0030970|retrograde protein transport, ER to cytosol;GO:0055085|transmembrane transport;GO:0006641|triglyceride metabolic process;GO:0030433|ubiquitin-dependent ERAD pathway	.	GO:0036513|Derlin-1 retrotranslocation complex;GO:0005783|endoplasmic reticulum;GO:0005789|endoplasmic reticulum membrane;GO:0044322|endoplasmic reticulum quality control compartment;GO:0000836|Hrd1p ubiquitin ligase complex;GO:0000839|Hrd1p ubiquitin ligase ERAD-L complex;GO:0016021|integral component of membrane	map04141|Protein processing in endoplasmic reticulum	K14026|SEL1, SEL1L; SEL1 protein
TRINITY_DN43795_c0_g1	1.42322	0.992887	3.11346	7.75766	8.84061	10.4228	6.75749	6.94565	9.16088	gi|823171529|ref|XM_012629377.1|	gi|697154621|ref|XP_009631547.1|	PF16212.4	PhoLip_ATPase_C	ENOG410XPYK	GO:0048194|Golgi vesicle budding	.	GO:0000139|Golgi membrane;GO:0016021|integral component of membrane;GO:0005886|plasma membrane;GO:0005802|trans-Golgi network	map04742|Taste transduction;map00230|Purine metabolism	K01530|E3.6.3.1; phospholipid-translocating ATPase [EC:3.6.3.1]
TRINITY_DN43427_c1_g2	3.97964	3.00519	4.39153	0.903505	1.13857	1.43216	0.861786	1.27587	1.16621	gi|747100738|ref|XM_011100168.1|	gi|747100739|ref|XP_011098470.1|	PF16212.4	PhoLip_ATPase_C	ENOG410XPYK	GO:0048194|Golgi vesicle budding	.	GO:0000139|Golgi membrane;GO:0016021|integral component of membrane;GO:0005886|plasma membrane;GO:0005802|trans-Golgi network	map04742|Taste transduction;map00230|Purine metabolism	K01530|E3.6.3.1; phospholipid-translocating ATPase [EC:3.6.3.1]
TRINITY_DN42305_c0_g6	9.84151	2.46142	2.57017	29.2262	21.8434	64.0667	29.6108	15.6319	16.2054	gi|747075591|ref|XM_011086536.1|	gi|747075592|ref|XP_011084838.1|	PF16499.4	Melibiase_2	ENOG410XPF1	GO:0005975|carbohydrate metabolic process;GO:0071555|cell wall organizationGO:0005975|carbohydrate metabolic process	.	GO:0048046|apoplast;GO:0009505|plant-type cell wall;GO:0005773|vacuole	map00561|Glycerolipid metabolism;map00603|Glycosphingolipid biosynthesis - globo series;map00600|Sphingolipid metabolism;map00052|Galactose metabolism	K07407|E3.2.1.22B, galA, rafA; alpha-galactosidase [EC:3.2.1.22]
TRINITY_DN38463_c1_g1	5.17463	6.19201	4.89041	30.0999	31.0932	30.5102	21.316	24.3563	21.7399	gi|567903947|ref|XM_006444399.1|	gi|703094561|ref|XP_010095300.1|	PF00226.30	DnaJ	COG0484	GO:0052033|pathogen-associated molecular pattern dependent induction by symbiont of host innate immune response;GO:0006457|protein folding	.	GO:0005783|endoplasmic reticulum;GO:0005788|endoplasmic reticulum lumen;GO:0005886|plasma membrane	map04141|Protein processing in endoplasmic reticulum	K09517|DNAJB11; DnaJ homolog subfamily B member 11
TRINITY_DN41279_c2_g3	0.884877	0.473001	0.463143	2.12145	2.72939	1.36134	4.28747	1.95517	5.24541	gi|747100965|ref|XM_011100290.1|	gi|747100966|ref|XP_011098592.1|	PF01263.19	Aldose_epim	COG2017	GO:0033499|galactose catabolic process via UDP-galactose;GO:0006006|glucose metabolic processGO:0005975|carbohydrate metabolic process	.	GO:0005737|cytoplasm;GO:0070062|extracellular exosome	map00010|Glycolysis / Gluconeogenesis;map01110|Biosynthesis of secondary metabolites;map01100|Metabolic pathways;map01130|Biosynthesis of antibiotics;map01120|Microbial metabolism in diverse environments;map00052|Galactose metabolism;map00520|Amino sugar and nucleotide sugar metabolism	K01785|galM, GALM; aldose 1-epimerase [EC:5.1.3.3]
TRINITY_DN32705_c0_g2	9.54901	11.3686	10.6439	29.5643	29.7516	26.0737	23.8615	28.8189	25.1494	gi|747065851|ref|XM_011081281.1|	gi|661879227|emb|CDP17087.1|	PF00226.30	DnaJ	COG0484	GO:0052033|pathogen-associated molecular pattern dependent induction by symbiont of host innate immune response;GO:0006457|protein folding	.	GO:0005783|endoplasmic reticulum;GO:0005788|endoplasmic reticulum lumen;GO:0005886|plasma membrane	map04141|Protein processing in endoplasmic reticulum	K09517|DNAJB11; DnaJ homolog subfamily B member 11
TRINITY_DN31256_c0_g2	13.5801	11.3453	11.5715	297.519	181.891	297.369	211.471	176.773	199.143	gi|703116294|ref|XM_010102797.1|	gi|697147607|ref|XP_009627969.1|	PF04043.14	PMEI	COG4677	GO:0042545|cell wall modification;GO:0050829|defense response to Gram-negative bacterium;GO:0045490|pectin catabolic process;GO:0009617|response to bacterium;GO:0009620|response to fungusGO:0042545|cell wall modification	.	GO:0071944|cell periphery;GO:0005618|cell wall;GO:0005576|extracellular region;GO:0016020|membraneGO:0005618|cell wall	map01100|Metabolic pathways;map00040|Pentose and glucuronate interconversions;map00500|Starch and sucrose metabolism	K01051|E3.1.1.11; pectinesterase [EC:3.1.1.11]
TRINITY_DN51277_c0_g1	0	0.0501131	0	0.375455	2.21782	0.797064	3.49059	2.81473	1.23628	gi|596666992|ref|XM_007276151.1|	gi|751355549|gb|KIL93271.1|	PF05817.13	Ribophorin_II	ENOG410XRF2	GO:0006487|protein N-linked glycosylation;GO:0009409|response to coldGO:0006487|protein N-linked glycosylation	.	GO:0005783|endoplasmic reticulum;GO:0005794|Golgi apparatus;GO:0016021|integral component of membrane;GO:0016020|membrane;GO:0005739|mitochondrion;GO:0008250|oligosaccharyltransferase complex;GO:0009505|plant-type cell wall;GO:0005886|plasma membrane;GO:0009506|plasmodesma;GO:0005774|vacuolar membraneGO:0008250|oligosaccharyltransferase complex;GO:0016021|integral component of membrane	map04141|Protein processing in endoplasmic reticulum;map00513|Various types of N-glycan biosynthesis;map01100|Metabolic pathways;map00510|N-Glycan biosynthesis	K12667|SWP1, RPN2; oligosaccharyltransferase complex subunit delta (ribophorin II)
TRINITY_DN33785_c0_g1	0	0.267397	0	123.613	224.94	307.991	41.1606	19.8433	21.527	gi|955355184|ref|XM_003540268.3|	gi|661897214|emb|CDO98926.1|	PF00141.22	peroxidase	ENOG410Y9ME	GO:0042744|hydrogen peroxide catabolic process;GO:0009664|plant-type cell wall organization;GO:0006979|response to oxidative stressGO:0006979|response to oxidative stress;GO:0055114|oxidation-reduction process	.	GO:0005576|extracellular region;GO:0009505|plant-type cell wall;GO:0009506|plasmodesma	map01100|Metabolic pathways;map00940|Phenylpropanoid biosynthesis;map01110|Biosynthesis of secondary metabolites	K00430|E1.11.1.7; peroxidase [EC:1.11.1.7]
TRINITY_DN28950_c0_g1	0	0	0	1.38	0.760825	1.42185	0.548449	4.10816	0.254464	gi|192335583|gb|EU829196.1|	gi|47027039|gb|AAT08734.1|	PF00137.20	ATP-synt_C	COG0636	GO:0015991|ATP hydrolysis coupled proton transport;GO:0007035|vacuolar acidificationGO:0015991|ATP hydrolysis coupled proton transport	.	GO:0016021|integral component of membrane;GO:0000220|vacuolar proton-transporting V-type ATPase, V0 domainGO:0033177|proton-transporting two-sector ATPase complex, proton-transporting domain	map05110|Vibrio cholerae infection;map04142|Lysosome;map04145|Phagosome;map05120|Epithelial cell signaling in Helicobacter pylori infection;map05152|Tuberculosis;map04721|Synaptic vesicle cycle;map05323|Rheumatoid arthritis;map04966|Collecting duct acid secretion;map01100|Metabolic pathways;map00190|Oxidative phosphorylation	K02155|ATPeV0C, ATP6L; V-type H+-transporting ATPase 16kDa proteolipid subunit
TRINITY_DN12464_c0_g1	0	0	0	0.498562	2.48145	0.411604	7.04505	7.50549	1.88971	gi|685858326|ref|XM_009257921.1|	gi|739110388|emb|CEG03222.1|	PF03901.16	Glyco_transf_22	ENOG410XTCB	GO:0006506|GPI anchor biosynthetic process	.	GO:0005789|endoplasmic reticulum membrane;GO:0016021|integral component of membrane	map00563|Glycosylphosphatidylinositol(GPI)-anchor biosynthesis	K08098|PIGZ, SMP3; phosphatidylinositol glycan, class Z [EC:2.4.1.-]
TRINITY_DN30272_c0_g1	3.43987	2.2779	1.83887	0.487611	0.284477	1.05561	0.322983	0.206778	0.666019	gi|923647109|ref|XM_013787753.1|	gi|747054865|ref|XP_011073662.1|	PF05577.11	Peptidase_S28	ENOG410Y38A	GO:0060055|angiogenesis involved in wound healing;GO:0097009|energy homeostasis;GO:0042593|glucose homeostasis;GO:0003085|negative regulation of systemic arterial blood pressure;GO:0002353|plasma kallikrein-kinin cascade;GO:0006508|proteolysis;GO:0043535|regulation of blood vessel endothelial cell migration;GO:2000377|regulation of reactive oxygen species metabolic process;GO:0002155|regulation o…	.	GO:0045178|basal part of cell;GO:0070062|extracellular exosome;GO:0005764|lysosome	map04614|Renin-angiotensin system;map04974|Protein digestion and absorption	K01285|PRCP; lysosomal Pro-X carboxypeptidase [EC:3.4.16.2]
TRINITY_DN40823_c1_g1	0.308098	0.0580336	0.119331	3.85105	7.36872	14.2456	7.52913	8.29717	4.58136	gi|695017444|ref|XM_009397386.1|	gi|747083685|ref|XP_011089216.1|	PF00933.20	Glyco_hydro_3	COG1472	GO:0009251|glucan catabolic processGO:0005975|carbohydrate metabolic process	.	GO:0005764|lysosome;GO:0005886|plasma membrane	map01110|Biosynthesis of secondary metabolites;map01100|Metabolic pathways;map00940|Phenylpropanoid biosynthesis;map00460|Cyanoamino acid metabolism;map00500|Starch and sucrose metabolism	K05349|bglX; beta-glucosidase [EC:3.2.1.21]
TRINITY_DN34996_c0_g1	5.10321	4.38537	4.65579	16.7747	19.0248	19.1	11.708	13.2377	13.4142	gi|297515591|gb|HM066997.1|	gi|167600638|gb|ABZ89180.1|	PF01590.25	GAF	ENOG410ZMP5	GO:0010105|negative regulation of ethylene-activated signaling pathwayGO:0000160|phosphorelay signal transduction system	.	GO:0005783|endoplasmic reticulum;GO:0005789|endoplasmic reticulum membrane;GO:0016021|integral component of membrane	map04075|Plant hormone signal transduction	K14509|ETR, ERS; ethylene receptor [EC:2.7.13.-]
TRINITY_DN41994_c0_g5	0.390473	0.45818	0.44627	1.28406	1.6072	0.997235	1.66687	1.73002	0.886409	gi|747076391|ref|XM_011086964.1|	gi|747076392|ref|XP_011085266.1|	PF08263.11	LRRNT_2	COG0515	GO:0052544|defense response by callose deposition in cell wall;GO:0042742|defense response to bacterium;GO:0016045|detection of bacterium;GO:0006898|receptor-mediated endocytosis;GO:0010359|regulation of anion channel activityGO:0006468|protein phosphorylation	.	GO:0005768|endosome;GO:0010008|endosome membrane;GO:0016021|integral component of membrane;GO:0016020|membrane;GO:0005886|plasma membrane	map04626|Plant-pathogen interaction	K13420|FLS2; LRR receptor-like serine/threonine-protein kinase FLS2 [EC:2.7.11.1]
TRINITY_DN34762_c1_g9	2.66287	1.93925	1.70896	0.39015	0.829665	0.773043	0.620225	0.908313	0.74819	gi|939462352|gb|KR534606.1|	gi|404481707|ref|YP_006666139.1|	PF02790.14	COX2_TM	COG1622	GO:0042773|ATP synthesis coupled electron transportGO:0022900|electron transport chain	.	GO:0016021|integral component of membrane;GO:0005743|mitochondrial inner membrane;GO:0070469|respiratory chainGO:0016021|integral component of membrane;GO:0016020|membrane	map00190|Oxidative phosphorylation;map04260|Cardiac muscle contraction;map05012|Parkinson's disease;map05016|Huntington's disease;map05010|Alzheimer's disease;map01100|Metabolic pathways;map04932|Non-alcoholic fatty liver disease (NAFLD)	K02261|COX2; cytochrome c oxidase subunit 2
TRINITY_DN33737_c3_g4	0	0.0292201	0.120167	0.0625489	0.677376	6.56853	0.341806	0.77585	0.951527	gi|116640936|emb|CT836679.1|	gi|326501772|dbj|BAK02675.1|	PF08246.11	Inhibitor_I29	COG4870	GO:0051603|proteolysis involved in cellular protein catabolic processGO:0006508|proteolysis	.	GO:0005615|extracellular space;GO:0005764|lysosome	map05205|Proteoglycans in cancer;map05323|Rheumatoid arthritis;map04142|Lysosome;map04145|Phagosome;map04612|Antigen processing and presentation	K01365|CTSL; cathepsin L [EC:3.4.22.15]
TRINITY_DN37300_c0_g5	0	0.382413	0	6.00306	28.0055	23.9241	4.74445	42.0472	2.83022	gi|151426205|dbj|AK252797.1|	gi|747085792|ref|XP_011090371.1|	PF00153.26	Mito_carr	ENOG410XNW0	GO:0055085|transmembrane transport	.	GO:0016021|integral component of membrane;GO:0005743|mitochondrial inner membrane	map04022|cGMP-PKG signaling pathway;map04020|Calcium signaling pathway;map05016|Huntington's disease;map05166|HTLV-I infection;map05012|Parkinson's disease	K05863|SLC25A4S, ANT; solute carrier family 25 (mitochondrial adenine nucleotide translocator), member 4/5/6/31
TRINITY_DN40571_c0_g2	11.6473	9.8596	11.2779	1.15331	1.51013	1.50821	0.939632	1.15545	1.54181	gi|747104080|ref|XM_011101960.1|	gi|697162798|ref|XP_009590206.1|	PF00150.17	Cellulase	COG3934	GO:0046355|mannan catabolic process;GO:0010412|mannan metabolic processGO:0005975|carbohydrate metabolic process	.	GO:0005576|extracellular region	map00051|Fructose and mannose metabolism	K19355|MAN; mannan endo-1,4-beta-mannosidase [EC:3.2.1.78]
TRINITY_DN31767_c0_g3	1.25366	1.83385	0.800656	3.03828	2.85884	4.44844	2.48445	2.36021	3.297	gi|747102335|ref|XM_011101028.1|	gi|747102336|ref|XP_011099330.1|	PF03171.19	2OG-FeII_Oxy	ENOG410XS5J	GO:0055114|oxidation-reduction process	.	GO:0005789|endoplasmic reticulum membrane;GO:0005794|Golgi apparatus;GO:0016021|integral component of membrane	map01100|Metabolic pathways;map00330|Arginine and proline metabolism	K00472|E1.14.11.2; prolyl 4-hydroxylase [EC:1.14.11.2]
TRINITY_DN37114_c0_g1	18.5002	17.8499	16.7738	4.41116	4.38773	4.67153	2.23673	4.35402	5.14681	gi|731424147|ref|XM_002268209.2|	gi|747074817|ref|XP_011084416.1|	PF05686.11	Glyco_transf_90	ENOG410XT5U	GO:0006486|protein glycosylation	.	GO:0005576|extracellular region	map00514|Other types of O-glycan biosynthesis	K13667|RUMI, KTELC1; protein glucosyltransferase [EC:2.4.1.-]
TRINITY_DN37297_c0_g1	14.9349	17.4204	14.9756	33.9518	30.1234	34.4941	29.7592	27.9774	28.7618	gi|743851512|ref|XM_011030714.1|	gi|702367927|ref|XP_010061071.1|	PF00091.24	Tubulin	COG5023	GO:0007017|microtubule-based process;GO:0009416|response to light stimulus;GO:0009826|unidimensional cell growth	.	GO:0005874|microtubule;GO:0005773|vacuole	map05130|Pathogenic Escherichia coli infection;map04145|Phagosome;map04540|Gap junction	K07375|TUBB; tubulin beta
TRINITY_DN19746_c1_g2	0	0	0	0.225959	0.607481	0.241078	1.77878	1.88233	0.641009	gi|517314787|emb|HF679026.1|	gi|751354002|gb|KIL91724.1|	PF01532.19	Glyco_hydro_47	ENOG410XP04	GO:1904382|mannose trimming involved in glycoprotein ERAD pathway;GO:0006491|N-glycan processing;GO:0006486|protein glycosylation;GO:0036509|trimming of terminal mannose on B branch	.	GO:0005783|endoplasmic reticulum;GO:0005789|endoplasmic reticulum membrane;GO:0044322|endoplasmic reticulum quality control compartment;GO:1903561|extracellular vesicle;GO:0000139|Golgi membrane;GO:0016021|integral component of membraneGO:0016020|membrane	map04141|Protein processing in endoplasmic reticulum;map00513|Various types of N-glycan biosynthesis;map01100|Metabolic pathways;map00510|N-Glycan biosynthesis	K01230|MAN1; mannosyl-oligosaccharide alpha-1,2-mannosidase [EC:3.2.1.113]
TRINITY_DN35060_c0_g1	4.56992	3.07427	3.40152	1.33183	0.863845	0.651961	0.420331	0.313952	0.621178	gi|747056135|ref|XM_011076021.1|	gi|747063812|ref|XP_011078470.1|	PF01494.18	FAD_binding_3	COG0654	GO:0009414|response to water deprivation;GO:0016126|sterol biosynthetic processGO:0055114|oxidation-reduction process	.	GO:0005783|endoplasmic reticulum;GO:0016021|integral component of membraneGO:0016021|integral component of membrane	map00909|Sesquiterpenoid and triterpenoid biosynthesis;map00100|Steroid biosynthesis;map01100|Metabolic pathways;map01110|Biosynthesis of secondary metabolites;map01130|Biosynthesis of antibiotics	K00511|SQLE, ERG1; squalene monooxygenase [EC:1.14.13.132]
TRINITY_DN39403_c1_g2	9.42628	9.35358	9.80004	3.35829	3.57263	3.15361	3.71621	3.56876	2.99352	gi|747040716|ref|XM_011096634.1|	gi|763787330|gb|KJB54326.1|	PF03357.20	Snf7	ENOG410YE9I	GO:0070676|intralumenal vesicle formation;GO:0015031|protein transport;GO:0007034|vacuolar transportGO:0007034|vacuolar transport	.	GO:0000815|ESCRT III complex	map04144|Endocytosis	K12194|CHMP4, SNF7, VPS32; charged multivesicular body protein 4
TRINITY_DN31913_c1_g8	0	0.0730686	0.0751231	0.625646	0.551789	0.271175	0.27196	3.10915	0.636914	gi|169599261|ref|XM_001793002.1|	gi|396488820|ref|XP_003842951.1|	PF01151.17	ELO	ENOG410Z3FZ	GO:0036109|alpha-linolenic acid metabolic process;GO:0034625|fatty acid elongation, monounsaturated fatty acid;GO:0034626|fatty acid elongation, polyunsaturated fatty acid;GO:0019367|fatty acid elongation, saturated fatty acid;GO:0043651|linoleic acid metabolic process;GO:0035338|long-chain fatty-acyl-CoA biosynthetic process;GO:0030148|sphingolipid biosynthetic process;GO:0006636|unsaturated fat…	.	GO:0005783|endoplasmic reticulum;GO:0005789|endoplasmic reticulum membrane;GO:0030176|integral component of endoplasmic reticulum membraneGO:0016021|integral component of membrane;GO:0005576|extracellular region	map00062|Fatty acid elongation;map01110|Biosynthesis of secondary metabolites	K10248|ELOVL3; elongation of very long chain fatty acids protein 3 [EC:2.3.1.199]
TRINITY_DN41115_c4_g2	8.11578	9.7303	9.91976	39.2489	35.2862	37.2091	33.5312	41.6278	30.4366	gi|720083976|ref|XM_010244758.1|	gi|225452428|ref|XP_002277200.1|	PF07992.13	Pyr_redox_2	COG0446	GO:0042744|hydrogen peroxide catabolic processGO:0055114|oxidation-reduction process	.	GO:0009941|chloroplast envelope;GO:0016021|integral component of membrane;GO:0005778|peroxisomal membrane	map01100|Metabolic pathways;map00053|Ascorbate and aldarate metabolism	K08232|E1.6.5.4; monodehydroascorbate reductase (NADH) [EC:1.6.5.4]
TRINITY_DN41087_c0_g4	3.28708	4.11358	2.54336	38.9897	42.6307	24.2975	42.8879	21.0478	41.555	gi|697100264|ref|XM_009592022.1|	gi|225428739|ref|XP_002285022.1|	PF00450.21	Peptidase_S10	COG2939	GO:0051603|proteolysis involved in cellular protein catabolic processGO:0006508|proteolysis	.	GO:0005576|extracellular region	.	K16297|SCPL-II; serine carboxypeptidase-like clade II [EC:3.4.16.-]
TRINITY_DN48522_c0_g1	0	0	0	0.379856	1.06849	0.430085	2.87104	1.6698	0.950588	gi|758190723|ref|XM_011319439.1|	gi|751352838|gb|KIL90560.1|	PF01532.19	Glyco_hydro_47	ENOG410XP04	GO:1904380|endoplasmic reticulum mannose trimming;GO:1904382|mannose trimming involved in glycoprotein ERAD pathway;GO:0006491|N-glycan processing;GO:0036508|protein alpha-1,2-demannosylation;GO:0006486|protein glycosylation;GO:0036509|trimming of terminal mannose on B branch;GO:0030433|ubiquitin-dependent ERAD pathway	.	GO:0005783|endoplasmic reticulum;GO:0005789|endoplasmic reticulum membrane;GO:0044322|endoplasmic reticulum quality control compartment;GO:1903561|extracellular vesicle;GO:0000139|Golgi membrane;GO:0016021|integral component of membrane;GO:0016020|membraneGO:0016020|membrane	map04141|Protein processing in endoplasmic reticulum;map00513|Various types of N-glycan biosynthesis;map01100|Metabolic pathways;map00510|N-Glycan biosynthesis	K01230|MAN1; mannosyl-oligosaccharide alpha-1,2-mannosidase [EC:3.2.1.113]
TRINITY_DN41229_c1_g2	19.3364	19.7105	20.9873	36.7931	37.1939	41.5352	39.9447	35.9194	38.5304	gi|747055099|ref|XM_011075485.1|	gi|763770610|gb|KJB37825.1|	PF01851.21	PC_rep	COG5116	GO:0043161|proteasome-mediated ubiquitin-dependent protein catabolic process;GO:0042176|regulation of protein catabolic process	.	GO:0005829|cytosol;GO:0005634|nucleus;GO:0000502|proteasome complex;GO:0008540|proteasome regulatory particle, base subcomplex;GO:0034515|proteasome storage granule	map03050|Proteasome;map05169|Epstein-Barr virus infection	K03032|PSMD1, RPN2; 26S proteasome regulatory subunit N2
TRINITY_DN36079_c1_g1	1.18191	0.652525	0.907651	1.88979	6.91624	2.56412	8.22487	28.6542	7.82157	gi|743894378|ref|XM_011042137.1|	gi|345104287|gb|AEN70965.1|	PF00544.18	Pec_lyase_C	COG3866	GO:0045490|pectin catabolic process;GO:0009624|response to nematode	.	GO:0016020|membrane	map00040|Pentose and glucuronate interconversions	K01728|pel; pectate lyase [EC:4.2.2.2]
TRINITY_DN38574_c0_g1	8.65261	8.00569	9.21357	2.31478	1.83824	2.24258	2.56673	2.90418	2.79446	gi|747062985|ref|XM_011079724.1|	gi|747062986|ref|XP_011078026.1|	PF05834.11	Lycopene_cycl	ENOG410XPIY	GO:0016117|carotenoid biosynthetic process;GO:0016123|xanthophyll biosynthetic process	.	GO:0031969|chloroplast membrane;GO:0016021|integral component of membrane	map01100|Metabolic pathways;map01110|Biosynthesis of secondary metabolites;map00906|Carotenoid biosynthesis	K06444|lcyE, crtL2; lycopene epsilon-cyclase [EC:5.5.1.18]
TRINITY_DN7697_c0_g1	0	0	0	0.0953505	0.406783	0.314879	1.38948	1.30402	0.293035	gi|531988639|emb|HF679024.1|	gi|751355113|gb|KIL92835.1|	PF06963.11	FPN1	ENOG410XS3F	GO:0034755|iron ion transmembrane transport	.	GO:0016021|integral component of membraneGO:0016021|integral component of membrane	map04978|Mineral absorption	K14685|SLC40A1, FPN1; solute carrier family 40 (iron-regulated transporter), member 1
TRINITY_DN24913_c0_g4	0	0	0	0.229074	0.902098	0.605184	2.45303	2.03999	0.762667	gi|758190701|ref|XM_011319428.1|	gi|751352827|gb|KIL90549.1|	PF12861.6	zf-ANAPC11	COG5243	GO:0030968|endoplasmic reticulum unfolded protein response;GO:0000209|protein polyubiquitination;GO:0042787|protein ubiquitination involved in ubiquitin-dependent protein catabolic process;GO:0030433|ubiquitin-dependent ERAD pathway	.	GO:0036513|Derlin-1 retrotranslocation complex;GO:0044322|endoplasmic reticulum quality control compartment;GO:0000836|Hrd1p ubiquitin ligase complex;GO:0016021|integral component of membrane;GO:0005886|plasma membraneGO:0005680|anaphase-promoting complex	map04141|Protein processing in endoplasmic reticulum;map04120|Ubiquitin mediated proteolysis	K10601|SYVN1, HRD1; E3 ubiquitin-protein ligase synoviolin [EC:2.3.2.27]
TRINITY_DN38987_c0_g2	10.6804	15.2905	17.981	111.962	77.843	88.6505	70.8193	68.3965	79.7322	gi|720022418|ref|XM_010264733.1|	gi|747092910|ref|XP_011094239.1|	PF00804.24	Syntaxin	COG5074	GO:0006952|defense response;GO:0050832|defense response to fungus;GO:0006887|exocytosis;GO:0072660|maintenance of protein location in plasma membrane;GO:0031348|negative regulation of defense response;GO:0006612|protein targeting to membrane;GO:0010119|regulation of stomatal movement;GO:0009737|response to abscisic acid;GO:0009620|response to fungus;GO:0010148|transpiration;GO:0048278|vesicle doc…	.	GO:0009504|cell plate;GO:0016021|integral component of membrane;GO:0005886|plasma membrane;GO:0009506|plasmodesma;GO:0031201|SNARE complex;GO:0005802|trans-Golgi networkGO:0016020|membrane	map04721|Synaptic vesicle cycle;map04130|SNARE interactions in vesicular transport	K08486|STX1B_2_3; syntaxin 1B/2/3
TRINITY_DN13933_c0_g2	0	0	0	0.376424	0.617652	0.31077	0.623338	0.359163	1.33037	gi|517312918|emb|HF679025.1|	gi|751353259|gb|KIL90981.1|	PF10394.8	Hat1_N	ENOG410XPH4	GO:0006348|chromatin silencing at telomere;GO:0006281|DNA repairGO:0006325|chromatin organization	.	GO:0000781|chromosome, telomeric region;GO:0005737|cytoplasm;GO:0000123|histone acetyltransferase complex	map05034|Alcoholism	K11303|HAT1, KAT1; histone acetyltransferase 1 [EC:2.3.1.48]
TRINITY_DN32686_c2_g1	45.0581	41.0309	43.1944	17.7823	16.1126	18.615	14.1286	15.2117	18.4812	gi|747069723|ref|XM_011083365.1|	gi|728843617|gb|KHG23060.1|	PF00270.28	DEAD	COG0513	GO:0010468|regulation of gene expression;GO:0010501|RNA secondary structure unwinding;GO:0006413|translational initiation	.	GO:0005737|cytoplasm;GO:0005730|nucleolus	map03013|RNA transport	K03257|EIF4A; translation initiation factor 4A
TRINITY_DN36438_c1_g2	9.00055	12.6073	11.7099	64.5814	61.1933	74.538	55.9219	65.5863	71.481	gi|747081285|ref|XM_011089620.1|	gi|661899418|emb|CDO97412.1|	PF00926.18	DHBP_synthase	COG0108	GO:0009231|riboflavin biosynthetic processGO:0009231|riboflavin biosynthetic process	.	GO:0009507|chloroplast;GO:0009570|chloroplast stroma;GO:0016020|membrane	map01100|Metabolic pathways;map00740|Riboflavin metabolism;map01110|Biosynthesis of secondary metabolites	K14652|ribBA; 3,4-dihydroxy 2-butanone 4-phosphate synthase / GTP cyclohydrolase II [EC:4.1.99.12 3.5.4.25]
TRINITY_DN35571_c1_g1	5.45875	5.83818	6.62945	12.4506	13.2218	12.612	12.3706	12.5916	9.37248	gi|720018574|ref|XM_010263528.1|	gi|747069573|ref|XP_011081585.1|	PF04145.14	Ctr	ENOG4111I8D	GO:0015680|intracellular copper ion transport;GO:0009737|response to abscisic acidGO:0035434|copper ion transmembrane transport	.	GO:0005794|Golgi apparatus;GO:0016021|integral component of membrane;GO:0005770|late endosome;GO:0009506|plasmodesma;GO:0005774|vacuolar membrane;GO:0005773|vacuoleGO:0016021|integral component of membrane	map04978|Mineral absorption	K14686|SLC31A1, CTR1; solute carrier family 31 (copper transporter), member 1
TRINITY_DN30057_c0_g1	4.3078	3.91511	4.90114	0.586217	0.320629	1.18304	0.0431442	0.331458	0.360317	gi|747063672|ref|XM_011080091.1|	gi|747063669|ref|XP_011078391.1|	PF04724.12	Glyco_transf_17	ENOG410YQKP	GO:0006487|protein N-linked glycosylationGO:0006487|protein N-linked glycosylation	.	GO:0000139|Golgi membrane;GO:0016021|integral component of membraneGO:0016020|membrane	map01100|Metabolic pathways;map00510|N-Glycan biosynthesis;map04075|Plant hormone signal transduction	K00737|MGAT3; beta-1,4-mannosyl-glycoprotein beta-1,4-N-acetylglucosaminyltransferase [EC:2.4.1.144]
TRINITY_DN33292_c0_g1	3.86442	2.63166	2.74403	0.839012	1.45535	1.18744	0.615287	1.02926	1.03139	gi|747071010|ref|XM_011084052.1|	gi|731380724|ref|XP_010663275.1|	PF02144.15	Rad1	ENOG410YHQU	GO:0071479|cellular response to ionizing radiation;GO:0000077|DNA damage checkpoint;GO:0006281|DNA repair;GO:0051598|meiotic recombination checkpoint;GO:0021762|substantia nigra development	.	GO:0030896|checkpoint clamp complex;GO:0005694|chromosome;GO:0043231|intracellular membrane-bounded organelle;GO:0005654|nucleoplasmGO:0005634|nucleus	map04113|Meiosis - yeast;map04111|Cell cycle - yeast	K02830|HRAD1, RAD17; cell cycle checkpoint protein [EC:3.1.11.2]
TRINITY_DN38208_c0_g1	1.96551	2.5631	0.829591	297.598	228.167	226.181	131.892	92.2915	192.504	gi|747090297|ref|XM_011094529.1|	gi|7381219|gb|AAF61440.1|AF138264_1	PF08246.11	Inhibitor_I29	COG4870	GO:0042742|defense response to bacterium;GO:0051603|proteolysis involved in cellular protein catabolic process;GO:0006970|response to osmotic stress;GO:0009651|response to salt stressGO:0006508|proteolysis	.	GO:0005615|extracellular space;GO:0005764|lysosome;GO:0000323|lytic vacuole;GO:0005634|nucleus;GO:0005773|vacuole	map04142|Lysosome	K01373|CTSF; cathepsin F [EC:3.4.22.41]
TRINITY_DN24173_c0_g1	0	0	0	0.517733	3.48955	1.18366	4.9264	9.29085	2.09293	gi|758209331|ref|XM_011328534.1|	gi|751353442|gb|KIL91164.1|	PF04193.13	PQ-loop	ENOG410XQSD	GO:0003333|amino acid transmembrane transport;GO:0015811|L-cystine transport	.	GO:0016021|integral component of membrane;GO:0005765|lysosomal membrane	map04142|Lysosome	K12386|CTNS; cystinosin
TRINITY_DN26753_c0_g2	0	0	0	1.6646	1.95396	0.50742	0.763334	0.42761	0.236109	gi|1000963678|ref|XM_015719934.1|	gi|697128024|ref|XP_009618061.1|	PF00450.21	Peptidase_S10	COG2939	GO:0051603|proteolysis involved in cellular protein catabolic processGO:0006508|proteolysis	.	GO:0005576|extracellular region;GO:0009505|plant-type cell wall;GO:0005773|vacuole	.	K16297|SCPL-II; serine carboxypeptidase-like clade II [EC:3.4.16.-]
TRINITY_DN41995_c0_g1	5.82005	9.67298	8.55266	18.1984	15.9458	21.448	14.1496	14.2906	13.6178	gi|747070208|ref|XM_011083612.1|	gi|747070209|ref|XP_011081914.1|	PF08392.11	FAE1_CUT1_RppA	ENOG410Y5VH	GO:0006633|fatty acid biosynthetic process;GO:0009409|response to cold;GO:0009416|response to light stimulusGO:0006633|fatty acid biosynthetic process	.	GO:0016021|integral component of membraneGO:0016020|membrane	map00062|Fatty acid elongation;map01110|Biosynthesis of secondary metabolites	K15397|KCS; 3-ketoacyl-CoA synthase [EC:2.3.1.199]
TRINITY_DN35413_c0_g3	2.74511	2.99737	3.42053	8.29036	7.32617	8.70475	5.7725	6.33237	7.16576	gi|848878108|ref|XM_012984031.1|	gi|848878109|ref|XP_012839485.1|	PF00130.21	C1_1	ENOG410XQVB	GO:0006952|defense response;GO:0035556|intracellular signal transduction;GO:0048366|leaf development;GO:0007205|protein kinase C-activating G-protein coupled receptor signaling pathway;GO:0009409|response to cold;GO:0009611|response to wounding;GO:0048364|root developmentGO:0035556|intracellular signal transduction;GO:0007205|protein kinase C-activating G-protein coupled receptor signaling pathway	.	GO:0016021|integral component of membrane;GO:0005622|intracellular	map04070|Phosphatidylinositol signaling system;map00561|Glycerolipid metabolism;map00564|Glycerophospholipid metabolism;map01110|Biosynthesis of secondary metabolites;map01100|Metabolic pathways;map05231|Choline metabolism in cancer	K00901|dgkA, DGK; diacylglycerol kinase (ATP) [EC:2.7.1.107]
TRINITY_DN41586_c1_g3	21.7344	29.9604	19.0408	119.921	116.225	123.756	63.2847	47.8331	74.9242	gi|747047944|ref|XM_011071658.1|	gi|747047937|ref|XP_011069956.1|	PF00970.23	FAD_binding_6	COG0543	GO:0022900|electron transport chainGO:0055114|oxidation-reduction process	.	GO:0005783|endoplasmic reticulum;GO:0016021|integral component of membrane;GO:0005741|mitochondrial outer membrane;GO:0009505|plant-type cell wall;GO:0005886|plasma membrane	map00520|Amino sugar and nucleotide sugar metabolism	K00326|E1.6.2.2; cytochrome-b5 reductase [EC:1.6.2.2]
TRINITY_DN31999_c0_g1	8.44405	7.76553	8.41674	1.82753	2.34143	2.92661	1.14419	2.10202	2.30812	gi|747040952|ref|XM_011071590.1|	gi|747068682|ref|XP_011081107.1|	PF04116.12	FA_hydroxylase	COG3000	GO:0080064|4,4-dimethyl-9beta,19-cyclopropylsterol oxidation;GO:0016126|sterol biosynthetic processGO:0008610|lipid biosynthetic process;GO:0055114|oxidation-reduction process	.	GO:0005789|endoplasmic reticulum membrane;GO:0016021|integral component of membrane;GO:0016020|membrane	map00100|Steroid biosynthesis;map01100|Metabolic pathways;map01110|Biosynthesis of secondary metabolites	K14423|SMO1; 4,4-dimethyl-9beta,19-cyclopropylsterol-4alpha-methyl oxidase [EC:1.14.13.72]
TRINITY_DN44006_c0_g1	38.686	35.0894	38.9841	7.65158	8.60526	10.1591	7.4373	10.0044	11.9987	gi|747080149|ref|XM_011089014.1|	gi|747080148|ref|XP_011087315.1|	PF00130.21	C1_1	ENOG410XQVB	GO:0006952|defense response;GO:0035556|intracellular signal transduction;GO:0007205|protein kinase C-activating G-protein coupled receptor signaling pathwayGO:0035556|intracellular signal transduction;GO:0007205|protein kinase C-activating G-protein coupled receptor signaling pathway	.	GO:0016021|integral component of membrane;GO:0005622|intracellular	map04070|Phosphatidylinositol signaling system;map00561|Glycerolipid metabolism;map00564|Glycerophospholipid metabolism;map01110|Biosynthesis of secondary metabolites;map01100|Metabolic pathways;map05231|Choline metabolism in cancer	K00901|dgkA, DGK; diacylglycerol kinase (ATP) [EC:2.7.1.107]
TRINITY_DN51685_c0_g1	0	0	0	0	0.997745	0.344237	1.72617	1.63005	0.50723	gi|685865716|ref|XM_009261616.1|	gi|342882713|gb|EGU83313.1|	PF00106.24	adh_short	COG1028	GO:0043616|keratinocyte proliferation;GO:0035067|negative regulation of histone acetylation;GO:0000122|negative regulation of transcription from RNA polymerase II promoter;GO:0031065|positive regulation of histone deacetylation;GO:0042574|retinal metabolic process;GO:0042572|retinol metabolic process	.	GO:0005789|endoplasmic reticulum membrane;GO:0016021|integral component of membrane;GO:0005634|nucleus;GO:0017053|transcriptional repressor complex	map00830|Retinol metabolism	K15734|SDR16C5; all-trans-retinol dehydrogenase (NAD+) [EC:1.1.1.105]
TRINITY_DN37300_c0_g4	0.108373	0.357231	0.314808	0	3.81799	5.84421	1.62809	4.53412	1.30933	gi|922568362|ref|XM_013757026.1|	gi|907089416|gb|KNC95909.1|	PF00153.26	Mito_carr	ENOG410XNW0	GO:0055085|transmembrane transport	.	GO:0016021|integral component of membrane;GO:0005743|mitochondrial inner membrane	map04022|cGMP-PKG signaling pathway;map04020|Calcium signaling pathway;map05016|Huntington's disease;map05166|HTLV-I infection;map05012|Parkinson's disease	K05863|SLC25A4S, ANT; solute carrier family 25 (mitochondrial adenine nucleotide translocator), member 4/5/6/31
TRINITY_DN38213_c0_g2	1.61073	1.81816	2.05277	18.9823	18.935	19.5273	22.0866	25.6414	19.9997	gi|970013681|ref|XM_015212329.1|	gi|747075524|ref|XP_011084801.1|	PF00069.24	Pkinase	ENOG410XNPH	GO:0035556|intracellular signal transduction;GO:0045727|positive regulation of translation;GO:0006468|protein phosphorylation;GO:0009409|response to cold;GO:0009408|response to heat;GO:0009651|response to salt stressGO:0006468|protein phosphorylation	.	GO:0005737|cytoplasm;GO:0005634|nucleusGO:0016020|membrane	map04066|HIF-1 signaling pathway;map04152|AMPK signaling pathway;map04150|mTOR signaling pathway;map04151|PI3K-Akt signaling pathway;map05205|Proteoglycans in cancer;map04350|TGF-beta signaling pathway;map05231|Choline metabolism in cancer;map05221|Acute myeloid leukemia;map04910|Insulin signaling pathway;map04931|Insulin resistance;map04666|Fc gamma R-mediated phagocytosis;map04012|ErbB signalin…	K04688|RPS6KB; p70 ribosomal S6 kinase [EC:2.7.11.1]
TRINITY_DN36951_c0_g1	133.928	128.858	120.732	461.966	396.112	431.959	313.882	311.138	386.132	gi|747043243|ref|XM_011084517.1|	gi|747043244|ref|XP_011082819.1|	PF00262.17	Calreticulin	ENOG410XP7T	GO:0006457|protein foldingGO:0006457|protein folding	.	GO:0009507|chloroplast;GO:0005783|endoplasmic reticulum;GO:0005789|endoplasmic reticulum membrane;GO:0016021|integral component of membrane;GO:0016020|membrane;GO:0005739|mitochondrion;GO:0009505|plant-type cell wall;GO:0005886|plasma membrane;GO:0009506|plasmodesma;GO:0005774|vacuolar membrane;GO:0005773|vacuoleGO:0005783|endoplasmic reticulum	map04141|Protein processing in endoplasmic reticulum;map05166|HTLV-I infection;map04145|Phagosome;map04918|Thyroid hormone synthesis;map04612|Antigen processing and presentation	K08054|CANX; calnexin
TRINITY_DN41516_c0_g1	20.8584	17.6964	18.5946	2.57174	2.83982	3.15035	3.15947	4.34391	3.82896	gi|747094406|ref|XR_848846.1|	gi|604342898|gb|EYU41922.1|	PF01040.17	UbiA	COG0382	GO:0015995|chlorophyll biosynthetic process	.	GO:0009507|chloroplast;GO:0031969|chloroplast membrane;GO:0009534|chloroplast thylakoid;GO:0016021|integral component of membraneGO:0016021|integral component of membrane	map00860|Porphyrin and chlorophyll metabolism;map01100|Metabolic pathways;map01110|Biosynthesis of secondary metabolites	K04040|chlG, bchG; chlorophyll synthase [EC:2.5.1.62]
TRINITY_DN40806_c0_g1	0	0	0	0.098814	1.96334	4.94815	0.410564	2.33993	0.223618	gi|813149039|ref|XM_012344777.1|	gi|953490853|emb|CEG46507.1|	PF13886.5	DUF4203	COG1215	GO:0030244|cellulose biosynthetic process;GO:0007275|multicellular organism development;GO:0031150|sorocarp stalk development;GO:0042244|spore wall assemblyGO:0030244|cellulose biosynthetic process	.	GO:0045179|apical cortex;GO:0005829|cytosol;GO:0016021|integral component of membrane;GO:0016020|membrane;GO:0005739|mitochondrionGO:0016020|membrane	map01100|Metabolic pathways;map00500|Starch and sucrose metabolism	K00694|bcsA; cellulose synthase (UDP-forming) [EC:2.4.1.12]
TRINITY_DN25866_c0_g1	1.31462	2.02384	2.15418	9.7858	7.04999	9.13936	4.86143	5.22778	4.74607	gi|332656411|gb|CP002687.1|	gi|661886269|emb|CDP10191.1|	PF00704.27	Glyco_hydro_18	COG3325	GO:0006032|chitin catabolic process;GO:0000272|polysaccharide catabolic processGO:0005975|carbohydrate metabolic process	.	GO:0005576|extracellular region;GO:0005615|extracellular space;GO:0005764|lysosome	map01100|Metabolic pathways;map00520|Amino sugar and nucleotide sugar metabolism;map00500|Starch and sucrose metabolism	K01183|E3.2.1.14; chitinase [EC:3.2.1.14]
TRINITY_DN46561_c0_g1	0	0	0.111154	0.347147	3.58856	1.26103	11.7271	7.78386	2.24041	gi|758209539|ref|XM_011328638.1|	gi|342885886|gb|EGU85838.1|	PF07297.11	DPM2	ENOG41122UH	GO:0019348|dolichol metabolic process;GO:0006506|GPI anchor biosynthetic process;GO:0035269|protein O-linked mannosylationGO:0019348|dolichol metabolic process	.	GO:0033185|dolichol-phosphate-mannose synthase complex;GO:0005789|endoplasmic reticulum membrane;GO:0030176|integral component of endoplasmic reticulum membraneGO:0030176|integral component of endoplasmic reticulum membrane	map00563|Glycosylphosphatidylinositol(GPI)-anchor biosynthesis;map01100|Metabolic pathways;map00510|N-Glycan biosynthesis	K09658|DPM2; dolichyl-phosphate mannosyltransferase polypeptide 2, regulatory subunit
TRINITY_DN32622_c0_g5	2.58119	2.81381	3.20781	7.25252	11.275	8.34199	4.55965	6.07939	7.27217	gi|747058340|ref|XM_011077207.1|	gi|747058341|ref|XP_011075509.1|	PF00337.21	Gal-bind_lectin	ENOG410ZZ1B	GO:0010493|Lewis a epitope biosynthetic process;GO:0006486|protein glycosylation	.	GO:0005794|Golgi apparatus;GO:0000139|Golgi membrane;GO:0016021|integral component of membrane	map00513|Various types of N-glycan biosynthesis	K14413|GALT1; beta-1,3-galactosyltransferase [EC:2.4.1.-]
TRINITY_DN38894_c1_g1	9.33485	7.93992	9.75909	4.02853	3.86478	4.0639	3.57899	3.33878	4.55463	gi|747055182|ref|XM_011075526.1|	gi|747055183|ref|XP_011073828.1|	PF03731.14	Ku_N	ENOG410XNXU	GO:0006310|DNA recombination;GO:0006281|DNA repair;GO:0006303|double-strand break repair via nonhomologous end joining;GO:0009408|response to heat;GO:0000723|telomere maintenanceGO:0006303|double-strand break repair via nonhomologous end joining	.	GO:0005737|cytoplasm;GO:0043564|Ku70:Ku80 complex;GO:0000784|nuclear chromosome, telomeric region	map03450|Non-homologous end-joining	K10884|XRCC6, KU70, G22P1; ATP-dependent DNA helicase 2 subunit 1
TRINITY_DN35652_c1_g1	9.56192	8.32457	8.58122	2.86807	1.85156	2.49205	2.19561	2.51225	2.34084	gi|747043697|ref|XM_011086934.1|	gi|747043698|ref|XP_011085236.1|	PF08510.11	PIG-P	ENOG41121KH	GO:0006506|GPI anchor biosynthetic process	.	GO:0000506|glycosylphosphatidylinositol-N-acetylglucosaminyltransferase (GPI-GnT) complex;GO:0016021|integral component of membrane	map00563|Glycosylphosphatidylinositol(GPI)-anchor biosynthesis;map01100|Metabolic pathways	K03861|PIGP, GPI19, DSCR5; phosphatidylinositol glycan, class P
TRINITY_DN29259_c0_g1	0.0340226	0.224299	0.214134	1.32038	2.04273	4.31502	1.03928	0.91624	0.60077	gi|697099342|ref|XM_009633005.1|	gi|661885332|emb|CDP11007.1|	PF00067.21	p450	COG2124	GO:0071555|cell wall organization;GO:0010345|suberin biosynthetic process;GO:0042761|very long-chain fatty acid biosynthetic processGO:0055114|oxidation-reduction process	.	GO:0005783|endoplasmic reticulum;GO:0005789|endoplasmic reticulum membrane;GO:0016021|integral component of membrane	map00073|Cutin, suberine and wax biosynthesis	K15402|CYP86B1; fatty acid omega-hydroxylase [EC:1.14.-.-]
TRINITY_DN39010_c2_g1	2014.89	1808.91	1753.11	522.071	532.215	454.655	512.029	511.627	773.358	gi|659067709|ref|XM_008442676.1|	gi|747096253|ref|XP_011096039.1|	PF00026.22	Asp	ENOG410XNV7	GO:0006629|lipid metabolic process;GO:0030163|protein catabolic process;GO:0006508|proteolysis;GO:0009735|response to cytokinin;GO:0009651|response to salt stressGO:0006629|lipid metabolic process	.	GO:0005829|cytosol;GO:0009506|plasmodesma;GO:0005773|vacuole	.	K08245|E3.4.23.40; phytepsin [EC:3.4.23.40]
TRINITY_DN37445_c1_g1	2.65607	2.17873	1.84592	5.00927	5.69691	4.9413	4.22621	4.86198	4.49897	gi|747055765|ref|XM_011075827.1|	gi|698477405|ref|XP_009785921.1|	PF04116.12	FA_hydroxylase	COG3000	GO:0009640|photomorphogenesis;GO:0046520|sphingoid biosynthetic processGO:0008610|lipid biosynthetic process;GO:0055114|oxidation-reduction process	.	GO:0005783|endoplasmic reticulum;GO:0005789|endoplasmic reticulum membrane;GO:0005794|Golgi apparatus;GO:0016021|integral component of membrane	map01100|Metabolic pathways;map00600|Sphingolipid metabolism	K04713|SUR2; sphinganine C4-monooxygenase [EC:1.14.18.5]
TRINITY_DN25333_c1_g1	0	0	0	1.17638	3.78101	0.959772	11.6194	15.6481	7.14551	gi|685852542|ref|XM_009255029.1|	gi|751349850|gb|KIL87572.1|	PF00457.16	Glyco_hydro_11	ENOG410YH6C	GO:0009405|pathogenesis;GO:0045493|xylan catabolic process	.	GO:0005576|extracellular region	.	K01181|E3.2.1.8, xynA; endo-1,4-beta-xylanase [EC:3.2.1.8]
TRINITY_DN38834_c4_g2	6.62611	6.15241	7.62369	2.92316	3.079	1.74381	1.93624	3.32894	2.43425	gi|747093712|ref|XM_011096372.1|	gi|747093713|ref|XP_011094674.1|	PF12906.6	RINGv	COG5183	GO:0042335|cuticle development;GO:0010143|cutin biosynthetic process;GO:0008299|isoprenoid biosynthetic process;GO:1900490|positive regulation of hydroxymethylglutaryl-CoA reductase (NADPH) activity;GO:0009414|response to water deprivation;GO:0010345|suberin biosynthetic process;GO:0030433|ubiquitin-dependent ERAD pathway;GO:0010025|wax biosynthetic process	.	GO:0030176|integral component of endoplasmic reticulum membrane	map04141|Protein processing in endoplasmic reticulum	K10661|MARCH6, DOA10; E3 ubiquitin-protein ligase MARCH6 [EC:2.3.2.27]
TRINITY_DN32252_c0_g3	77.4551	78.6	75.9944	12.2688	14.9734	16.5765	9.60481	12.6145	15.8361	gi|525554239|gb|KC862262.1|	gi|525554240|gb|AGR55393.1|	PF02353.19	CMAS	ENOG410XP5G	GO:0009825|multidimensional cell growth;GO:0032876|negative regulation of DNA endoreduplication;GO:0007389|pattern specification process;GO:0016126|sterol biosynthetic process;GO:0010051|xylem and phloem pattern formationGO:0008152|metabolic process;GO:0006694|steroid biosynthetic process	.	GO:0005783|endoplasmic reticulum;GO:0005794|Golgi apparatus	map00100|Steroid biosynthesis;map01110|Biosynthesis of secondary metabolites	K08242|E2.1.1.143; 24-methylenesterol C-methyltransferase [EC:2.1.1.143]
TRINITY_DN329_c0_g1	0	0	0	0.252981	0.705673	0.2924	1.96894	3.78163	0.349862	gi|517318535|emb|HF679028.1|	gi|751351704|gb|KIL89426.1|	PF05042.12	Caleosin	ENOG4111R51	GO:1902609|(R)-2-hydroxy-alpha-linolenic acid biosynthetic process;GO:0050832|defense response to fungus;GO:0031407|oxylipin metabolic process;GO:2000377|regulation of reactive oxygen species metabolic process;GO:0009737|response to abscisic acid;GO:0009409|response to cold;GO:0009269|response to desiccation;GO:0009620|response to fungus;GO:0009751|response to salicylic acid;GO:0009651|response t…	.	GO:0031969|chloroplast membrane;GO:0005783|endoplasmic reticulum;GO:0043231|intracellular membrane-bounded organelle;GO:0012511|monolayer-surrounded lipid storage body;GO:0005773|vacuole	map00073|Cutin, suberine and wax biosynthesis	K17991|PXG; peroxygenase [EC:1.11.2.3]
TRINITY_DN34432_c4_g1	9.84077	15.3143	11.5413	30.5666	29.6417	28.9958	22.0646	23.3341	31.0188	gi|405789881|gb|JX266177.1|	gi|405789880|gb|AFS28683.1|	PF00288.25	GHMP_kinases_N	COG1577	GO:0019287|isopentenyl diphosphate biosynthetic process, mevalonate pathway;GO:0016126|sterol biosynthetic process;GO:0016125|sterol metabolic process	.	GO:0005737|cytoplasm;GO:0005829|cytosol	map00900|Terpenoid backbone biosynthesis;map01100|Metabolic pathways;map04146|Peroxisome;map01110|Biosynthesis of secondary metabolites;map01130|Biosynthesis of antibiotics	K00869|E2.7.1.36, MVK, mvaK1; mevalonate kinase [EC:2.7.1.36]
TRINITY_DN12548_c0_g1	0	0	0	0.663828	2.4863	0.914997	7.61359	11.3184	2.63439	gi|531988639|emb|HF679024.1|	gi|751355546|gb|KIL93268.1|	PF01066.20	CDP-OH_P_transf	COG5050	GO:0008654|phospholipid biosynthetic processGO:0008654|phospholipid biosynthetic process	.	GO:0016021|integral component of membraneGO:0016020|membrane	map00440|Phosphonate and phosphinate metabolism;map01100|Metabolic pathways;map01110|Biosynthesis of secondary metabolites;map00565|Ether lipid metabolism;map00564|Glycerophospholipid metabolism	K00993|EPT1; ethanolaminephosphotransferase [EC:2.7.8.1]
TRINITY_DN27163_c0_g1	0.129775	0	0	0.523264	2.14648	0.712796	4.46246	4.88868	2.11065	gi|685871334|ref|XM_009264425.1|	gi|751355123|gb|KIL92845.1|	PF00108.22	Thiolase_N	COG0183	GO:0006635|fatty acid beta-oxidationGO:0008152|metabolic process	.	GO:0005739|mitochondrion	map00620|Pyruvate metabolism;map01200|Carbon metabolism;map00280|Valine, leucine and isoleucine degradation;map00630|Glyoxylate and dicarboxylate metabolism;map01212|Fatty acid metabolism;map00650|Butanoate metabolism;map00640|Propanoate metabolism;map00071|Fatty acid degradation;map00720|Carbon fixation pathways in prokaryotes;map00072|Synthesis and degradation of ketone bodies;map00310|Lysine d…	K00626|E2.3.1.9, atoB; acetyl-CoA C-acetyltransferase [EC:2.3.1.9]
TRINITY_DN37657_c1_g5	2.48393	3.29795	2.38169	8.91616	9.52352	8.93004	8.00933	9.52119	9.53796	gi|747073374|ref|XM_011085344.1|	gi|848885083|ref|XP_012842796.1|	PF01501.19	Glyco_transf_8	ENOG4111FC1	GO:0010289|homogalacturonan biosynthetic process	.	GO:0005768|endosome;GO:0005794|Golgi apparatus;GO:0000139|Golgi membrane;GO:0016021|integral component of membrane;GO:0005802|trans-Golgi network	map00500|Starch and sucrose metabolism;map00520|Amino sugar and nucleotide sugar metabolism	K13648|GAUT; alpha-1,4-galacturonosyltransferase [EC:2.4.1.43]
TRINITY_DN14303_c0_g1	0.273683	0.515512	1.72252	0	0	0	0	0	0	gi|50308998|ref|XM_454505.1|	gi|45190787|ref|NP_985041.1|	PF00153.26	Mito_carr	ENOG410XNW0	GO:0009060|aerobic respiration;GO:0006783|heme biosynthetic process;GO:0015886|heme transport;GO:1990544|mitochondrial ATP transmembrane transport;GO:0006839|mitochondrial transport	.	GO:0016021|integral component of membrane;GO:0005743|mitochondrial inner membrane	map04022|cGMP-PKG signaling pathway;map04020|Calcium signaling pathway;map05016|Huntington's disease;map05166|HTLV-I infection;map05012|Parkinson's disease	K05863|SLC25A4S, ANT; solute carrier family 25 (mitochondrial adenine nucleotide translocator), member 4/5/6/31
TRINITY_DN29660_c0_g1	0	0.129049	0	3.83979	3.6715	2.73675	1.18021	0.131788	1.40079	gi|723715681|ref|XM_004243411.2|	gi|747104150|ref|XP_011100296.1|	PF00141.22	peroxidase	ENOG410Y9ME	GO:0042744|hydrogen peroxide catabolic process;GO:0042538|hyperosmotic salinity response;GO:0009664|plant-type cell wall organization;GO:0009409|response to cold;GO:0009269|response to desiccation;GO:0006979|response to oxidative stressGO:0006979|response to oxidative stress;GO:0055114|oxidation-reduction process	.	GO:0005783|endoplasmic reticulum;GO:0005576|extracellular region;GO:0009505|plant-type cell wall;GO:0009506|plasmodesma	map01100|Metabolic pathways;map00940|Phenylpropanoid biosynthesis;map01110|Biosynthesis of secondary metabolites	K00430|E1.11.1.7; peroxidase [EC:1.11.1.7]
TRINITY_DN28554_c0_g1	0.0550038	0.310817	1.438	18.7404	21.7524	14.1718	11.2931	10.5011	14.5944	gi|403043597|ref|NM_001254701.2|	gi|255568557|ref|XP_002525252.1|	PF00141.22	peroxidase	ENOG4111FDS	GO:0042744|hydrogen peroxide catabolic process;GO:0006979|response to oxidative stressGO:0006979|response to oxidative stress;GO:0055114|oxidation-reduction process	.	GO:0005576|extracellular region	map01100|Metabolic pathways;map00940|Phenylpropanoid biosynthesis;map01110|Biosynthesis of secondary metabolites	K00430|E1.11.1.7; peroxidase [EC:1.11.1.7]
TRINITY_DN29540_c0_g1	9.68783	8.71483	9.19361	1.58974	2.1081	3.55168	2.3048	2.07405	2.39297	gi|747087232|ref|XM_011092847.1|	gi|747087233|ref|XP_011091149.1|	PF04389.16	Peptidase_M28	COG0624	GO:0000256|allantoin catabolic process;GO:0006145|purine nucleobase catabolic process;GO:0010136|ureide catabolic processGO:0008152|metabolic process	.	GO:0005783|endoplasmic reticulum	map01100|Metabolic pathways;map01120|Microbial metabolism in diverse environments;map00230|Purine metabolism	K18151|UAH; ureidoglycolate amidohydrolase [EC:3.5.1.116]
TRINITY_DN33482_c0_g3	0.112844	0.336545	0.0364219	14.2756	4.31149	1.23961	0.621598	0.452223	1.01378	gi|848904094|ref|XM_012996288.1|	gi|747056349|ref|XP_011074435.1|	PF00067.21	p450	COG2124	GO:0046345|abscisic acid catabolic process;GO:0016132|brassinosteroid biosynthetic process;GO:0010268|brassinosteroid homeostasis;GO:0007275|multicellular organism development;GO:0016125|sterol metabolic processGO:0055114|oxidation-reduction process	.	GO:0016021|integral component of membrane	map00906|Carotenoid biosynthesis	K09843|E1.14.13.93; (+)-abscisic acid 8'-hydroxylase [EC:1.14.13.93]
TRINITY_DN42980_c0_g2	0	0	0	0.751202	2.01699	0.439764	6.44593	4.36569	2.07776	gi|531988639|emb|HF679024.1|	gi|751347143|gb|KIL84865.1|	PF01532.19	Glyco_hydro_47	ENOG410XP04	GO:0006491|N-glycan processing;GO:0006486|protein glycosylation	.	GO:0005783|endoplasmic reticulum;GO:0005768|endosome;GO:0005794|Golgi apparatus;GO:0000139|Golgi membrane;GO:0016021|integral component of membrane;GO:0005802|trans-Golgi networkGO:0016020|membrane	map04141|Protein processing in endoplasmic reticulum;map00513|Various types of N-glycan biosynthesis;map01100|Metabolic pathways;map00510|N-Glycan biosynthesis	K01230|MAN1; mannosyl-oligosaccharide alpha-1,2-mannosidase [EC:3.2.1.113]
TRINITY_DN37732_c0_g1	0	0.0606249	0	3.08214	6.13265	3.66418	1.77292	3.59088	0.71789	gi|848862009|ref|XM_012976350.1|	gi|747061650|ref|XP_011077301.1|	PF00194.20	Carb_anhydrase	COG3338	GO:0006730|one-carbon metabolic process	.	GO:0009570|chloroplast stroma	map00910|Nitrogen metabolism	K01674|cah; carbonic anhydrase [EC:4.2.1.1]
TRINITY_DN20638_c0_g1	0	0	0	0.71413	4.26233	2.6973	6.47452	3.96054	2.22213	gi|681094748|emb|FO904937.1|	gi|751352857|gb|KIL90579.1|	PF01124.17	MAPEG	ENOG4111URX	GO:0010243|response to organonitrogen compound	.	GO:0005783|endoplasmic reticulum;GO:0005789|endoplasmic reticulum membrane;GO:0070062|extracellular exosome;GO:0016021|integral component of membrane;GO:0016020|membrane;GO:0005635|nuclear envelope;GO:0031090|organelle membrane	map05204|Chemical carcinogenesis;map00982|Drug metabolism - cytochrome P450;map00480|Glutathione metabolism;map00980|Metabolism of xenobiotics by cytochrome P450	K00799|GST, gst; glutathione S-transferase [EC:2.5.1.18]
TRINITY_DN43742_c5_g1	1.32706	2.75386	2.37393	76.3622	71.4065	133.065	57.3313	45.0619	66.0976	gi|167559|gb|J03769.1|DARVHATPA	gi|661885770|emb|CDP10387.1|	PF01633.19	Choline_kinase	COG0510	GO:0006646|phosphatidylethanolamine biosynthetic process;GO:0008654|phospholipid biosynthetic process	.	GO:0005886|plasma membrane	map01100|Metabolic pathways;map00564|Glycerophospholipid metabolism	K00894|ETNK, EKI; ethanolamine kinase [EC:2.7.1.82]
TRINITY_DN43203_c2_g1	1.24297	1.2907	1.65103	58.1332	59.2408	44.5591	61.1588	86.5655	35.1884	gi|971534982|ref|XM_006338438.2|	gi|661893733|emb|CDP02174.1|	PF00664.22	ABC_membrane	COG1132	GO:0006810|transport;GO:0055085|transmembrane transport	.	GO:0016021|integral component of membrane;GO:0005886|plasma membraneGO:0016021|integral component of membrane	map02010|ABC transporters;map05206|MicroRNAs in cancer;map04976|Bile secretion	K05658|ABCB1; ATP-binding cassette, subfamily B (MDR/TAP), member 1 [EC:3.6.3.44]
TRINITY_DN9842_c0_g1	0	0	0	0.165017	0.812299	0.299718	0.655822	1.02342	0.760704	gi|517316688|emb|HF679027.1|	gi|751352357|gb|KIL90079.1|	PF07714.16	Pkinase_Tyr	ENOG410XRMJ	GO:0035556|intracellular signal transduction;GO:0018105|peptidyl-serine phosphorylation;GO:0018107|peptidyl-threonine phosphorylationGO:0006468|protein phosphorylation	.	GO:0005622|intracellular	map04925|Aldosterone synthesis and secretion;map04921|Oxytocin signaling pathway	K08794|CAMK1; calcium/calmodulin-dependent protein kinase I [EC:2.7.11.17]
TRINITY_DN36319_c0_g1	0	0	0	3.85886	4.69884	5.63385	0.437215	1.09811	0.530542	gi|720012232|ref|XM_010261501.1|	gi|697110349|ref|XP_009609044.1|	PF00722.20	Glyco_hydro_16	COG2273	GO:0042546|cell wall biogenesis;GO:0071555|cell wall organization;GO:0010411|xyloglucan metabolic processGO:0005975|carbohydrate metabolic process;GO:0006073|cellular glucan metabolic process	.	GO:0048046|apoplast;GO:0005618|cell wall;GO:0005794|Golgi apparatusGO:0005618|cell wall;GO:0048046|apoplast	.	K08235|E2.4.1.207; xyloglucan:xyloglucosyl transferase [EC:2.4.1.207]
TRINITY_DN34164_c0_g1	115.413	101.563	90.4853	21.2646	22.878	21.3235	14.2159	17.9475	23.4605	gi|747104243|ref|XM_011102045.1|	gi|747104244|ref|XP_011100347.1|	PF00153.26	Mito_carr	ENOG410XNW0	GO:0015865|purine nucleotide transport;GO:0046902|regulation of mitochondrial membrane permeability	.	GO:0009941|chloroplast envelope;GO:0016021|integral component of membrane;GO:0016020|membrane;GO:0005743|mitochondrial inner membrane;GO:0005739|mitochondrion	map04022|cGMP-PKG signaling pathway;map04020|Calcium signaling pathway;map05016|Huntington's disease;map05166|HTLV-I infection;map05012|Parkinson's disease	K05863|SLC25A4S, ANT; solute carrier family 25 (mitochondrial adenine nucleotide translocator), member 4/5/6/31
TRINITY_DN47482_c0_g1	0	0	0	0.771851	1.09028	0.232727	5.03478	3.33007	1.05197	gi|615463178|ref|XM_007598524.1|	gi|751347069|gb|KIL84791.1|	PF13640.5	2OG-FeII_Oxy_3	ENOG410XS5J	GO:0055114|oxidation-reduction process	.	GO:0005737|cytoplasm;GO:0005783|endoplasmic reticulum;GO:0005789|endoplasmic reticulum membrane;GO:0005794|Golgi apparatus;GO:0016021|integral component of membrane;GO:0005634|nucleus	map01100|Metabolic pathways;map00330|Arginine and proline metabolism	K00472|E1.14.11.2; prolyl 4-hydroxylase [EC:1.14.11.2]
TRINITY_DN38249_c0_g5	18.5126	19.149	16.644	7.24612	8.14869	7.85455	7.16939	6.21957	8.98682	gi|747078941|ref|XM_011088349.1|	gi|747050175|ref|XP_011071150.1|	PF04724.12	Glyco_transf_17	ENOG410YQKP	GO:0006487|protein N-linked glycosylationGO:0006487|protein N-linked glycosylation	.	GO:0000139|Golgi membrane;GO:0016021|integral component of membraneGO:0016020|membrane	map01100|Metabolic pathways;map00510|N-Glycan biosynthesis;map04075|Plant hormone signal transduction	K00737|MGAT3; beta-1,4-mannosyl-glycoprotein beta-1,4-N-acetylglucosaminyltransferase [EC:2.4.1.144]
TRINITY_DN6037_c0_g1	0	0	0	0.184248	0.621918	0.260764	1.17683	0.979453	0.339743	gi|302928008|ref|XM_003054569.1|	gi|751355547|gb|KIL93269.1|	PF04389.16	Peptidase_M28	ENOG410YIYE	GO:0006464|cellular protein modification process;GO:0043312|neutrophil degranulation;GO:0017186|peptidyl-pyroglutamic acid biosynthetic process, using glutaminyl-peptide cyclotransferase	.	GO:0070062|extracellular exosome;GO:0005576|extracellular region;GO:1904813|ficolin-1-rich granule lumen;GO:0035580|specific granule lumen;GO:1904724|tertiary granule lumen	.	K00683|QPCT; glutaminyl-peptide cyclotransferase [EC:2.3.2.5]
TRINITY_DN42305_c0_g1	1.08541	1.47658	2.05194	4.84539	4.18898	3.66477	6.59151	9.11384	3.53862	gi|802778500|ref|XM_012235772.1|	gi|747075592|ref|XP_011084838.1|	PF16499.4	Melibiase_2	ENOG410XPF1	GO:0005975|carbohydrate metabolic process;GO:0071555|cell wall organizationGO:0005975|carbohydrate metabolic process	.	GO:0048046|apoplast;GO:0009505|plant-type cell wall;GO:0005773|vacuole	map00561|Glycerolipid metabolism;map00603|Glycosphingolipid biosynthesis - globo series;map00600|Sphingolipid metabolism;map00052|Galactose metabolism	K07407|E3.2.1.22B, galA, rafA; alpha-galactosidase [EC:3.2.1.22]
TRINITY_DN35286_c0_g1	31.7208	34.6979	32.5281	3.99368	3.83066	5.5468	1.93934	3.63902	4.23852	gi|747047336|ref|XM_011071331.1|	gi|747047337|ref|XP_011069633.1|	PF07676.11	PD40	COG0823	GO:0017038|protein import	.	GO:0042597|periplasmic space	.	K03641|tolB; TolB protein
TRINITY_DN38717_c1_g1	76.895	74.7439	76.4735	26.1158	25.2094	24.8025	23.4766	21.378	26.7753	gi|747045956|ref|XM_011098605.1|	gi|747045957|ref|XP_011096907.1|	PF02225.21	PA	ENOG410Z5DF	GO:0015031|protein transport	.	GO:0000139|Golgi membrane;GO:0016021|integral component of membrane;GO:0031902|late endosome membrane;GO:0032586|protein storage vacuole membrane	.	K15692|RNF13, RZF; E3 ubiquitin-protein ligase RNF13 [EC:2.3.2.27]
TRINITY_DN33482_c0_g2	0.0390606	0.0551813	0	0.944974	1.3955	1.03371	0.899775	0.826505	1.83323	gi|698573778|ref|XM_009777191.1|	gi|747056349|ref|XP_011074435.1|	PF00067.21	p450	COG2124	GO:0046345|abscisic acid catabolic process;GO:0016132|brassinosteroid biosynthetic process;GO:0010268|brassinosteroid homeostasis;GO:0007275|multicellular organism development;GO:0016125|sterol metabolic processGO:0055114|oxidation-reduction process	.	GO:0016021|integral component of membrane	map00906|Carotenoid biosynthesis	K09843|E1.14.13.93; (+)-abscisic acid 8'-hydroxylase [EC:1.14.13.93]
TRINITY_DN33155_c0_g1	0.037298	0	0	4.43646	1.7952	1.50852	2.39074	2.83397	0.589279	gi|848859696|ref|XM_012975268.1|	gi|747088374|ref|XP_011091773.1|	PF00450.21	Peptidase_S10	COG2939	GO:0051603|proteolysis involved in cellular protein catabolic processGO:0006508|proteolysis	.	GO:0005576|extracellular region	.	K16297|SCPL-II; serine carboxypeptidase-like clade II [EC:3.4.16.-]
TRINITY_DN35045_c0_g2	2.00866	2.40076	2.0409	3.94966	4.19238	4.42566	3.68068	4.00246	3.61636	gi|950822809|gb|KR340185.1|	gi|970054654|ref|XP_015088967.1|	PF01080.16	Presenilin	ENOG410XPZD	GO:0007219|Notch signaling pathway;GO:0016485|protein processingGO:0016485|protein processing	.	GO:0005789|endoplasmic reticulum membrane;GO:0000139|Golgi membrane;GO:0005798|Golgi-associated vesicle;GO:0005887|integral component of plasma membrane;GO:0043231|intracellular membrane-bounded organelle;GO:0005634|nucleusGO:0016021|integral component of membrane	map04310|Wnt signaling pathway;map04330|Notch signaling pathway;map04722|Neurotrophin signaling pathway;map05010|Alzheimer's disease	K04505|PSEN1, PS1; presenilin 1 [EC:3.4.23.-]
TRINITY_DN43934_c1_g1	1.64493	4.65981	3.49906	19.9627	25.5276	17.6558	36.2959	65.8498	70.8397	gi|802543882|ref|XM_012227100.1|	gi|747100879|ref|XP_011098546.1|	PF00005.26	ABC_tran	COG1132	GO:0006810|transport;GO:0055085|transmembrane transport	.	GO:0016021|integral component of membrane;GO:0005886|plasma membraneGO:0016021|integral component of membrane	map02010|ABC transporters;map05206|MicroRNAs in cancer;map04976|Bile secretion	K05658|ABCB1; ATP-binding cassette, subfamily B (MDR/TAP), member 1 [EC:3.6.3.44]
TRINITY_DN44267_c1_g1	5.51108	6.16599	7.62329	39.8476	40.875	47.3393	41.9153	39.1761	31.424	gi|703086465|ref|XM_010094709.1|	gi|848867106|ref|XP_012834213.1|	PF00689.20	Cation_ATPase_C	COG0474	GO:0006816|calcium ion transport;GO:0046686|response to cadmium ion;GO:0010042|response to manganese ion	.	GO:0005783|endoplasmic reticulum;GO:0005789|endoplasmic reticulum membrane;GO:0030176|integral component of endoplasmic reticulum membrane;GO:0005886|plasma membrane;GO:0005774|vacuolar membrane	map04742|Taste transduction;map00230|Purine metabolism	K01537|E3.6.3.8; Ca2+-transporting ATPase [EC:3.6.3.8]
TRINITY_DN40424_c0_g2	0	0	0	0.206226	0.20303	0.0681026	0.785447	1.47577	0.285201	gi|517312918|emb|HF679025.1|	gi|751353350|gb|KIL91072.1|	PF00005.26	ABC_tran	COG1132	GO:0030213|hyaluronan biosynthetic process;GO:0055085|transmembrane transport;GO:0006810|transportGO:0006810|transport;GO:0055085|transmembrane transport	.	GO:0005887|integral component of plasma membrane;GO:0016020|membrane;GO:0005886|plasma membraneGO:0016021|integral component of membrane	map02010|ABC transporters	K05668|ABCC5; ATP-binding cassette, subfamily C (CFTR/MRP), member 5
TRINITY_DN31964_c2_g1	1.60282	2.47189	2.09519	7.16958	5.82573	3.48142	3.3109	4.74039	4.52469	gi|566200894|ref|XM_006376301.1|	gi|747061174|ref|XP_011077046.1|	PF08392.11	FAE1_CUT1_RppA	ENOG410Y9JS	GO:0006633|fatty acid biosynthetic processGO:0006633|fatty acid biosynthetic process	.	GO:0005783|endoplasmic reticulum;GO:0016020|membraneGO:0016020|membrane	map00062|Fatty acid elongation;map01110|Biosynthesis of secondary metabolites	K15397|KCS; 3-ketoacyl-CoA synthase [EC:2.3.1.199]
TRINITY_DN36179_c1_g2	175.517	170.991	158.946	28.96	25.1199	30.7145	24.4358	23.0458	37.9639	gi|848926552|ref|XM_013003578.1|	gi|747080605|ref|XP_011087560.1|	PF00026.22	Asp	ENOG410XNV7	GO:0006629|lipid metabolic process;GO:0030163|protein catabolic process;GO:0006508|proteolysis;GO:0046686|response to cadmium ion	.	GO:0005576|extracellular region	.	K08245|E3.4.23.40; phytepsin [EC:3.4.23.40]
TRINITY_DN35536_c2_g1	0	0	0	0.490264	1.31636	0.559296	0.63472	4.60695	0.205459	gi|676380800|ref|XM_009035431.1|	gi|758354961|dbj|GAN03028.1|	PF00155.20	Aminotran_1_2	COG0156	GO:0030148|sphingolipid biosynthetic processGO:0009058|biosynthetic process;GO:0006520|cellular amino acid metabolic process	.	GO:0016021|integral component of membrane;GO:0017059|serine C-palmitoyltransferase complex	map04071|Sphingolipid signaling pathway;map01100|Metabolic pathways;map00600|Sphingolipid metabolism	K00654|SPT; serine palmitoyltransferase [EC:2.3.1.50]
TRINITY_DN34992_c1_g4	0.170926	0.0536597	0.110337	4.76688	3.78834	4.69411	2.31105	3.89071	3.30944	gi|747085034|ref|XM_011091652.1|	gi|747085035|ref|XP_011089954.1|	PF00722.20	Glyco_hydro_16	ENOG410YDGS	GO:0042546|cell wall biogenesis;GO:0016998|cell wall macromolecule catabolic process;GO:0071555|cell wall organization;GO:0010411|xyloglucan metabolic processGO:0005975|carbohydrate metabolic process;GO:0006073|cellular glucan metabolic process	.	GO:0048046|apoplast;GO:0005618|cell wallGO:0005618|cell wall;GO:0048046|apoplast	.	K08235|E2.4.1.207; xyloglucan:xyloglucosyl transferase [EC:2.4.1.207]
TRINITY_DN35982_c1_g2	104.767	158.313	162.146	2621.7	1743.87	2266.32	1076.78	860.025	1391.46	gi|848864509|ref|XM_012977542.1|	gi|661885505|emb|CDP10828.1|	PF00187.18	Chitin_bind_1	COG3979	GO:0016998|cell wall macromolecule catabolic process;GO:0006032|chitin catabolic process;GO:0006952|defense response;GO:0000272|polysaccharide catabolic process;GO:0009617|response to bacterium;GO:0009611|response to wounding;GO:0010262|somatic embryogenesisGO:0006032|chitin catabolic process;GO:0016998|cell wall macromolecule catabolic process	.	GO:0005618|cell wall	map01100|Metabolic pathways;map00520|Amino sugar and nucleotide sugar metabolism;map00500|Starch and sucrose metabolism	K01183|E3.2.1.14; chitinase [EC:3.2.1.14]
TRINITY_DN33922_c3_g1	4.23283	2.86879	4.5391	0.89722	0.902946	0.671595	1.08955	0.875102	0.808829	gi|747081263|ref|XM_011089608.1|	gi|848930491|ref|XP_012828461.1|	PF01040.17	UbiA	COG1575	GO:0009772|photosynthetic electron transport in photosystem II;GO:0042372|phylloquinone biosynthetic process;GO:0010236|plastoquinone biosynthetic process;GO:0032194|ubiquinone biosynthetic process via 3,4-dihydroxy-5-polyprenylbenzoate;GO:0042371|vitamin K biosynthetic process	.	GO:0009507|chloroplast;GO:0031969|chloroplast membrane;GO:0016021|integral component of membraneGO:0016021|integral component of membrane	map00130|Ubiquinone and other terpenoid-quinone biosynthesis;map01100|Metabolic pathways;map01110|Biosynthesis of secondary metabolites	K02548|menA; 1,4-dihydroxy-2-naphthoate octaprenyltransferase [EC:2.5.1.74 2.5.1.-]
TRINITY_DN32509_c1_g1	3.0834	2.81322	3.45212	10.6194	9.29146	6.49524	12.9155	13.7468	11.6415	gi|187960372|gb|EU513350.1|	gi|187960373|gb|ACD43482.1|	PF00067.21	p450	ENOG410YEK3	GO:0006952|defense response;GO:0031408|oxylipin biosynthetic process;GO:0016125|sterol metabolic processGO:0055114|oxidation-reduction process	.	GO:0009941|chloroplast envelope;GO:0009707|chloroplast outer membrane;GO:0016021|integral component of membrane	map00592|alpha-Linolenic acid metabolism;map01110|Biosynthesis of secondary metabolites	K10528|HPL; hydroperoxide lyase [EC:4.1.2.-]
TRINITY_DN12635_c0_g3	0	0	0	0.389081	0.440509	0.346916	2.08752	1.94901	0.663635	gi|685867026|ref|XM_009262271.1|	gi|751352881|gb|KIL90603.1|	PF04987.13	PigN	COG1524	GO:0071555|cell wall organization;GO:0006506|GPI anchor biosynthetic processGO:0006506|GPI anchor biosynthetic process	.	GO:0005789|endoplasmic reticulum membrane;GO:0016021|integral component of membraneGO:0005789|endoplasmic reticulum membrane	map00563|Glycosylphosphatidylinositol(GPI)-anchor biosynthesis;map01100|Metabolic pathways	K05285|PIGN; phosphatidylinositol glycan, class N [EC:2.7.-.-]
TRINITY_DN19519_c0_g1	0	0	0	0.489351	2.09384	1.02554	3.16032	3.35817	1.76997	gi|685869894|ref|XM_009263705.1|	gi|751348084|gb|KIL85806.1|	PF01040.17	UbiA	COG0109	GO:0048034|heme O biosynthetic process	.	GO:0016021|integral component of membrane;GO:0031966|mitochondrial membraneGO:0016021|integral component of membrane	map00860|Porphyrin and chlorophyll metabolism;map01100|Metabolic pathways;map00190|Oxidative phosphorylation;map01110|Biosynthesis of secondary metabolites	K02257|COX10; protoheme IX farnesyltransferase [EC:2.5.1.-]
TRINITY_DN36373_c1_g1	165.64	159.001	168.636	221.262	341.41	344.138	483.075	455.09	451.811	gi|698517590|ref|XM_009805374.1|	gi|697122749|ref|XP_009615365.1|	PF01263.19	Aldose_epim	COG2017	GO:0005975|carbohydrate metabolic process;GO:0033499|galactose catabolic process via UDP-galactose;GO:0006012|galactose metabolic process;GO:0006006|glucose metabolic processGO:0005975|carbohydrate metabolic process	.	GO:0005737|cytoplasm;GO:0070062|extracellular exosome	map00010|Glycolysis / Gluconeogenesis;map01110|Biosynthesis of secondary metabolites;map01100|Metabolic pathways;map01130|Biosynthesis of antibiotics;map01120|Microbial metabolism in diverse environments;map00052|Galactose metabolism;map00520|Amino sugar and nucleotide sugar metabolism	K01785|galM, GALM; aldose 1-epimerase [EC:5.1.3.3]
TRINITY_DN43054_c1_g2	1.27397	1.00999	1.41314	0.552689	0.464106	0.58781	0.363398	0.341224	0.786826	gi|747054246|ref|XM_011075020.1|	gi|747054247|ref|XP_011073322.1|	PF00664.22	ABC_membrane	COG1132	GO:0055085|transmembrane transportGO:0006810|transport;GO:0055085|transmembrane transport	.	GO:0016021|integral component of membrane;GO:0000325|plant-type vacuoleGO:0016021|integral component of membrane	map02010|ABC transporters	K05674|ABCC10; ATP-binding cassette, subfamily C (CFTR/MRP), member 10
TRINITY_DN48826_c0_g1	0	0	0	0.161672	0.656564	0.240253	1.2449	1.33048	0.204954	gi|685849324|ref|XM_009253430.1|	gi|751346795|gb|KIL84517.1|	PF06423.11	GWT1	COG5062	GO:0006506|GPI anchor biosynthetic processGO:0006506|GPI anchor biosynthetic process	.	GO:0005789|endoplasmic reticulum membrane;GO:0016021|integral component of membraneGO:0016021|integral component of membrane	map00563|Glycosylphosphatidylinositol(GPI)-anchor biosynthesis;map01100|Metabolic pathways	K05283|PIGW; phosphatidylinositol glycan, class W [EC:2.3.-.-]
TRINITY_DN42633_c0_g2	16.0896	14.4135	15.5241	51.5867	39.0004	44.8633	25.1738	26.4353	36.4703	gi|747058039|ref|XR_847633.1|	gi|747058038|ref|XP_011075350.1|	PF00689.20	Cation_ATPase_C	ENOG410XNNC	GO:0055081|anion homeostasis;GO:0042742|defense response to bacterium;GO:0043069|negative regulation of programmed cell death;GO:0009624|response to nematode	.	GO:0009507|chloroplast;GO:0005887|integral component of plasma membrane;GO:0000325|plant-type vacuole;GO:0009705|plant-type vacuole membrane;GO:0005774|vacuolar membrane;GO:0005773|vacuole	map04742|Taste transduction;map00230|Purine metabolism;map04742|Taste transduction;map00230|Purine metabolism	K01537|E3.6.3.8; Ca2+-transporting ATPase [EC:3.6.3.8];K01537|E3.6.3.8; Ca2+-transporting ATPase [EC:3.6.3.8]
TRINITY_DN40886_c1_g2	15.6215	16.4107	15.5626	5.4715	5.48714	5.09906	4.3214	7.46812	7.09659	gi|566210135|ref|XM_002323604.2|	gi|747094500|ref|XP_011095089.1|	PF06963.11	FPN1	ENOG410XS3F	GO:0010106|cellular response to iron ion starvation;GO:0055068|cobalt ion homeostasis;GO:0006824|cobalt ion transport;GO:0006826|iron ion transport;GO:0035444|nickel cation transmembrane transport;GO:0015675|nickel cation transport;GO:0000041|transition metal ion transportGO:0034755|iron ion transmembrane transport	.	GO:0016021|integral component of membrane;GO:0009705|plant-type vacuole membraneGO:0016021|integral component of membrane	map04978|Mineral absorption;map04978|Mineral absorption	K14685|SLC40A1, FPN1; solute carrier family 40 (iron-regulated transporter), member 1;K14685|SLC40A1, FPN1; solute carrier family 40 (iron-regulated transporter), member 1
TRINITY_DN25578_c0_g1	0	0	0	0.352234	1.12702	0.540886	2.57227	2.47021	1.4289	gi|517314787|emb|HF679026.1|	gi|751353836|gb|KIL91558.1|	PF13450.5	NAD_binding_8	ENOG410Y3UN	GO:0009738|abscisic acid-activated signaling pathway;GO:0045338|farnesyl diphosphate metabolic process;GO:0030327|prenylated protein catabolic process;GO:0030328|prenylcysteine catabolic processGO:0055114|oxidation-reduction process;GO:0030328|prenylcysteine catabolic process	.	GO:0005764|lysosome;GO:0005774|vacuolar membrane;GO:0005773|vacuole	map00900|Terpenoid backbone biosynthesis;map01130|Biosynthesis of antibiotics	K05906|PCYOX1, FCLY; prenylcysteine oxidase / farnesylcysteine lyase [EC:1.8.3.5 1.8.3.6]
TRINITY_DN31848_c3_g1	1.05316	1.01493	1.30434	36.2796	43.7019	33.8143	48.4092	80.5744	26.6998	gi|778707145|ref|XM_004142293.2|	gi|661893733|emb|CDP02174.1|	PF00005.26	ABC_tran	COG1132	GO:0006810|transport;GO:0055085|transmembrane transport	.	GO:0016021|integral component of membrane;GO:0005886|plasma membraneGO:0016021|integral component of membrane	map02010|ABC transporters;map05206|MicroRNAs in cancer;map04976|Bile secretion;map02010|ABC transporters;map05206|MicroRNAs in cancer;map04976|Bile secretion	K05658|ABCB1; ATP-binding cassette, subfamily B (MDR/TAP), member 1 [EC:3.6.3.44];K05658|ABCB1; ATP-binding cassette, subfamily B (MDR/TAP), member 1 [EC:3.6.3.44]
TRINITY_DN30103_c0_g2	0.501028	0.406785	0.418223	2.78646	2.91474	2.05316	2.43977	3.20704	2.26396	gi|747061079|ref|XM_011078694.1|	gi|747061080|ref|XP_011076996.1|	PF00450.21	Peptidase_S10	COG2939	GO:0051603|proteolysis involved in cellular protein catabolic processGO:0006508|proteolysis	.	GO:0005576|extracellular region;GO:0005773|vacuole	.	K16297|SCPL-II; serine carboxypeptidase-like clade II [EC:3.4.16.-]
TRINITY_DN39133_c0_g3	5.98689	3.98218	5.82118	14.1443	10.2365	13.7263	15.0027	16.7107	14.3621	gi|747090379|ref|XM_011094574.1|	gi|747090380|ref|XP_011092876.1|	PF01501.19	Glyco_transf_8	ENOG41116J5	GO:0071555|cell wall organization;GO:0045489|pectin biosynthetic process	.	GO:0005768|endosome;GO:0005794|Golgi apparatus;GO:0000139|Golgi membrane;GO:0016021|integral component of membrane;GO:0005802|trans-Golgi network	map00500|Starch and sucrose metabolism;map00520|Amino sugar and nucleotide sugar metabolism	K13648|GAUT; alpha-1,4-galacturonosyltransferase [EC:2.4.1.43]
TRINITY_DN36118_c1_g2	0.130229	0.0613254	0.504398	2.75675	9.78991	3.73903	23.3795	14.8426	5.96077	gi|758210083|ref|XM_011328909.1|	gi|751353474|gb|KIL91196.1|	PF00160.20	Pro_isomerase	ENOG410Z0G4	GO:0006457|protein foldingGO:0000413|protein peptidyl-prolyl isomerization	.	GO:0005788|endoplasmic reticulum lumen;GO:0016021|integral component of membrane	.	K03768|PPIB, ppiB; peptidyl-prolyl cis-trans isomerase B (cyclophilin B) [EC:5.2.1.8]
TRINITY_DN33255_c1_g4	0.117182	0	0	0.70873	0.40702	0.585116	0.469448	0.450821	0.871239	gi|698474288|ref|XM_009786357.1|	gi|697179986|ref|XP_009598968.1|	PF08392.11	FAE1_CUT1_RppA	ENOG410Y5VH	GO:0006633|fatty acid biosynthetic process;GO:0009409|response to cold;GO:0009416|response to light stimulus;GO:0009826|unidimensional cell growth;GO:0010025|wax biosynthetic processGO:0006633|fatty acid biosynthetic process	.	GO:0005783|endoplasmic reticulum;GO:0005789|endoplasmic reticulum membrane;GO:0016021|integral component of membraneGO:0016020|membrane	map00062|Fatty acid elongation;map01110|Biosynthesis of secondary metabolites	K15397|KCS; 3-ketoacyl-CoA synthase [EC:2.3.1.199]
TRINITY_DN904_c0_g1	0	0	0	0.0342767	0.843638	0.203748	0.936546	3.23779	0.632042	gi|685869864|ref|XM_009263690.1|	gi|751348103|gb|KIL85825.1|	PF13520.5	AA_permease_2	COG0531	GO:0006865|amino acid transport;GO:0015811|L-cystine transport;GO:0050900|leukocyte migration;GO:0015804|neutral amino acid transport;GO:0006461|protein complex assemblyGO:0003333|amino acid transmembrane transport;GO:0006810|transport;GO:0055085|transmembrane transport	.	GO:0016324|apical plasma membrane;GO:0031526|brush border membrane;GO:0005887|integral component of plasma membrane;GO:0005886|plasma membraneGO:0016020|membrane	map04974|Protein digestion and absorption	K13868|SLC7A9, BAT1; solute carrier family 7 (L-type amino acid transporter), member 9
TRINITY_DN32265_c0_g4	0	0	0	0.394414	1.44226	1.40948	0.34989	3.26599	0.103897	gi|960493946|ref|XM_003580768.3|	gi|731351865|ref|XP_010687248.1|	PF02516.13	STT3	COG1287	GO:0043687|post-translational protein modification;GO:0006487|protein N-linked glycosylation;GO:0018279|protein N-linked glycosylation via asparagineGO:0006486|protein glycosylation	.	GO:0016021|integral component of membrane;GO:0008250|oligosaccharyltransferase complexGO:0016020|membrane	map04141|Protein processing in endoplasmic reticulum;map00513|Various types of N-glycan biosynthesis;map01100|Metabolic pathways;map00510|N-Glycan biosynthesis	K07151|STT3; dolichyl-diphosphooligosaccharide--protein glycosyltransferase [EC:2.4.99.18]
TRINITY_DN16512_c0_g2	0	0	0	0.0599102	0.412873	0.178059	1.1905	1.34333	0.552355	gi|685866018|ref|XM_009261767.1|	gi|751358148|gb|KIL95870.1|	PF03155.14	Alg6_Alg8	ENOG410XPPM	GO:0006486|protein glycosylation	.	GO:0005789|endoplasmic reticulum membrane;GO:0016021|integral component of membraneGO:0005789|endoplasmic reticulum membrane	map01100|Metabolic pathways;map00510|N-Glycan biosynthesis	K03849|ALG8; alpha-1,3-glucosyltransferase [EC:2.4.1.265]
TRINITY_DN41118_c1_g4	0	0	0	0.785992	2.1038	1.6547	8.63911	8.03853	2.94394	gi|685873300|ref|XM_009265408.1|	gi|751357718|gb|KIL95440.1|	PF04116.12	FA_hydroxylase	COG3000	GO:0033489|cholesterol biosynthetic process via desmosterol;GO:0033490|cholesterol biosynthetic process via lathosterol;GO:0006629|lipid metabolic process;GO:0045540|regulation of cholesterol biosynthetic processGO:0008610|lipid biosynthetic process;GO:0055114|oxidation-reduction process	.	GO:0005789|endoplasmic reticulum membrane;GO:0016021|integral component of membrane	map00100|Steroid biosynthesis;map01100|Metabolic pathways;map01110|Biosynthesis of secondary metabolites;map01130|Biosynthesis of antibiotics	K00227|SC5DL, ERG3; delta7-sterol 5-desaturase [EC:1.14.19.20]
TRINITY_DN36951_c0_g2	0.568709	0.225521	0.362285	5.95899	5.92606	5.11145	1.82866	2.60536	2.04461	gi|747043243|ref|XM_011084517.1|	gi|698429897|ref|XP_009792195.1|	PF00262.17	Calreticulin	ENOG410XP7T	GO:0006457|protein foldingGO:0006457|protein folding	.	GO:0009507|chloroplast;GO:0005783|endoplasmic reticulum;GO:0005789|endoplasmic reticulum membrane;GO:0016021|integral component of membrane;GO:0016020|membrane;GO:0005739|mitochondrion;GO:0009505|plant-type cell wall;GO:0005886|plasma membrane;GO:0009506|plasmodesma;GO:0005774|vacuolar membrane;GO:0005773|vacuoleGO:0005783|endoplasmic reticulum	map04141|Protein processing in endoplasmic reticulum;map05166|HTLV-I infection;map04145|Phagosome;map04918|Thyroid hormone synthesis;map04612|Antigen processing and presentation	K08054|CANX; calnexin
TRINITY_DN37231_c0_g1	0.983278	2.43593	1.67651	12.1741	14.4037	11.1003	17.5335	29.5433	40.4268	gi|985454546|ref|XM_006482441.2|	gi|848882160|ref|XP_012841417.1|	PF00664.22	ABC_membrane	COG1132	GO:0006810|transport;GO:0055085|transmembrane transport	.	GO:0016021|integral component of membrane;GO:0005886|plasma membraneGO:0016021|integral component of membrane	map02010|ABC transporters;map05206|MicroRNAs in cancer;map04976|Bile secretion;map02010|ABC transporters;map05206|MicroRNAs in cancer;map04976|Bile secretion	K05658|ABCB1; ATP-binding cassette, subfamily B (MDR/TAP), member 1 [EC:3.6.3.44];K05658|ABCB1; ATP-binding cassette, subfamily B (MDR/TAP), member 1 [EC:3.6.3.44]
TRINITY_DN30454_c0_g1	10.2451	12.3512	18.1137	0	0	0.0323772	0.032471	0	0	gi|1000975935|ref|XM_002514586.2|	gi|698492419|ref|XP_009792560.1|	PF00067.21	p450	COG2124	GO:0048437|floral organ development;GO:0035265|organ growth;GO:0008284|positive regulation of cell proliferation;GO:0046622|positive regulation of organ growth;GO:0040009|regulation of growth rate;GO:0044550|secondary metabolite biosynthetic processGO:0055114|oxidation-reduction process	.	GO:0005783|endoplasmic reticulum;GO:0016021|integral component of membrane;GO:0016020|membrane	map00945|Stilbenoid, diarylheptanoid and gingerol biosynthesis;map00624|Polycyclic aromatic hydrocarbon degradation;map00627|Aminobenzoate degradation;map01110|Biosynthesis of secondary metabolites;map00363|Bisphenol degradation;map01100|Metabolic pathways;map01120|Microbial metabolism in diverse environments;map00903|Limonene and pinene degradation	K00517|E1.14.-.-
TRINITY_DN39071_c0_g1	60.6993	57.6749	50.0649	170.65	152.224	164.706	115.56	120.562	119.93	gi|747072730|ref|XM_011084989.1|	gi|947106673|gb|KRH55056.1|	PF10559.8	Plug_translocon	COG0201	GO:0031204|posttranslational protein targeting to membrane, translocation	.	GO:0005783|endoplasmic reticulum;GO:0005789|endoplasmic reticulum membrane;GO:0016021|integral component of membrane	map04141|Protein processing in endoplasmic reticulum;map05110|Vibrio cholerae infection;map04145|Phagosome;map03060|Protein export;map04141|Protein processing in endoplasmic reticulum;map05110|Vibrio cholerae infection;map04145|Phagosome;map03060|Protein export	K10956|SEC61A; protein transport protein SEC61 subunit alpha;K10956|SEC61A; protein transport protein SEC61 subunit alpha
TRINITY_DN37098_c0_g1	4.57151	2.74837	3.24034	1.65653	0.919213	0.547042	1.22693	1.80089	1.58281	gi|568831874|ref|XM_006470113.1|	gi|747104043|ref|XP_011100241.1|	PF08263.11	LRRNT_2	COG4886	GO:0006468|protein phosphorylation	.	GO:0016021|integral component of membrane;GO:0005886|plasma membrane	.	K00924|E2.7.1.-
TRINITY_DN28424_c0_g1	2.88975	4.1368	4.2851	36.2368	29.6939	31.5958	10.7002	8.90981	25.2449	gi|747090846|ref|XM_011094830.1|	gi|747045141|ref|XP_011092551.1|	PF12710.6	HAD	ENOG4111C4N	GO:0010143|cutin biosynthetic process;GO:0008654|phospholipid biosynthetic processGO:0008152|metabolic process	.	GO:0016021|integral component of membrane;GO:0016020|membrane	map01110|Biosynthesis of secondary metabolites;map00561|Glycerolipid metabolism;map01100|Metabolic pathways;map00564|Glycerophospholipid metabolism	K13508|GPAT; glycerol-3-phosphate acyltransferase [EC:2.3.1.15]
TRINITY_DN43334_c0_g3	5.59212	5.83498	5.5629	16.4397	16.3199	16.5499	10.8014	11.7297	11.2236	gi|764581315|ref|XM_004298853.2|	gi|747105534|ref|XP_011101043.1|	PF02096.19	60KD_IMP	COG0706	GO:0051205|protein insertion into membraneGO:0051205|protein insertion into membrane	.	GO:0016021|integral component of membrane;GO:0005743|mitochondrial inner membrane;GO:0005739|mitochondrionGO:0016021|integral component of membrane	map03070|Bacterial secretion system;map03060|Protein export	K03217|yidC, spoIIIJ, OXA1; YidC/Oxa1 family membrane protein insertase
TRINITY_DN39915_c1_g1	0.049951	0	0.0483669	0.478341	0.694	0.473892	0.100056	0.336299	0.858821	gi|747047692|ref|XM_011071524.1|	gi|747047693|ref|XP_011069826.1|	PF01370.20	Epimerase	COG0451	GO:0050832|defense response to fungus;GO:0050829|defense response to Gram-negative bacterium;GO:0033481|galacturonate biosynthetic processGO:0006694|steroid biosynthetic process;GO:0055114|oxidation-reduction process	.	GO:0005768|endosome;GO:0005794|Golgi apparatus;GO:0032580|Golgi cisterna membrane;GO:0016021|integral component of membrane;GO:0005802|trans-Golgi network	map01100|Metabolic pathways;map00500|Starch and sucrose metabolism;map00520|Amino sugar and nucleotide sugar metabolism	K08679|E5.1.3.6; UDP-glucuronate 4-epimerase [EC:5.1.3.6]
TRINITY_DN43887_c2_g4	2.00941	1.30235	1.25528	0.108899	0.160818	0.215773	0	0.207811	0.100402	gi|747046566|ref|XM_011101995.1|	gi|747046561|ref|XP_011100274.1|	PF13458.5	Peripla_BP_6	ENOG410YYDD	GO:0006816|calcium ion transport;GO:0019722|calcium-mediated signaling;GO:0071230|cellular response to amino acid stimulus;GO:0050832|defense response to fungus;GO:0009630|gravitropism;GO:0009864|induced systemic resistance, jasmonic acid mediated signaling pathway;GO:0045087|innate immune response;GO:0009611|response to wounding	.	GO:0016021|integral component of membrane;GO:0005622|intracellular;GO:0005886|plasma membraneGO:0016020|membrane	.	K05387|GRIP; glutamate receptor, ionotropic, plant
TRINITY_DN35652_c1_g3	26.107	23.072	20.9505	54.7958	66.7235	52.5004	60.4727	60.481	42.8756	gi|399604994|gb|JQ711529.1|	gi|848902460|ref|XP_012851163.1|	PF06645.12	SPC12	ENOG410XV9J	GO:0045047|protein targeting to ER;GO:0006465|signal peptide processingGO:0006465|signal peptide processing	.	GO:0030176|integral component of endoplasmic reticulum membrane;GO:0031090|organelle membrane;GO:0005787|signal peptidase complexGO:0005787|signal peptidase complex;GO:0016021|integral component of membrane	map03060|Protein export	K12946|SPCS1; signal peptidase complex subunit 1 [EC:3.4.-.-]
TRINITY_DN28014_c1_g1	0	0	0	0.583985	0.862403	1.1089	0.531876	4.03974	0.762758	gi|727608586|ref|XM_010479120.1|	gi|667482291|gb|AIG55721.1|	PF00085.19	Thioredoxin	COG0526	GO:0043277|apoptotic cell clearance;GO:0045454|cell redox homeostasis;GO:0006457|protein folding;GO:0034976|response to endoplasmic reticulum stressGO:0045454|cell redox homeostasis	.	GO:0005788|endoplasmic reticulum lumen;GO:0070062|extracellular exosome	map04141|Protein processing in endoplasmic reticulum	K13984|TXNDC5, ERP46; thioredoxin domain-containing protein 5
TRINITY_DN26914_c0_g1	0	0	0.124789	0.389728	0.895274	0.321753	0.709906	4.12141	0.179659	gi|169603643|ref|XM_001795191.1|	gi|627836532|ref|XP_007688550.1|	PF14523.5	Syntaxin_2	COG5325	GO:0006886|intracellular protein transport;GO:0016192|vesicle-mediated transport	.	GO:0010008|endosome membrane;GO:0000139|Golgi membrane;GO:0016021|integral component of membrane;GO:0031201|SNARE complexGO:0016020|membrane	map04145|Phagosome	K13813|STX12, STX13; syntaxin 12/13
TRINITY_DN20618_c0_g3	0	0	0	0.0878852	1.08154	0.195903	0.960519	1.09012	0.283597	gi|685862906|ref|XM_009260211.1|	gi|591473408|gb|EXM04620.1|	PF02233.15	PNTB	COG1282	GO:0006740|NADPH regeneration;GO:0015992|proton transport;GO:0072593|reactive oxygen species metabolic process	.	GO:0016021|integral component of membrane;GO:0005743|mitochondrial inner membrane	map00760|Nicotinate and nicotinamide metabolism;map01100|Metabolic pathways	K00323|NNT; NAD(P) transhydrogenase [EC:1.6.1.2]
TRINITY_DN29454_c0_g1	10.854	11.4157	10.0416	2.82348	3.59049	4.01269	3.52335	3.39959	3.51738	gi|747079439|ref|XM_011088618.1|	gi|747079440|ref|XP_011086920.1|	PF00153.26	Mito_carr	ENOG410XNW0	GO:0051503|adenine nucleotide transport;GO:0046902|regulation of mitochondrial membrane permeability;GO:0048364|root development;GO:0048316|seed development;GO:0048367|shoot system development	.	GO:0005789|endoplasmic reticulum membrane;GO:0016021|integral component of membrane;GO:0005743|mitochondrial inner membrane	map04022|cGMP-PKG signaling pathway;map04020|Calcium signaling pathway;map05016|Huntington's disease;map05166|HTLV-I infection;map05012|Parkinson's disease	K05863|SLC25A4S, ANT; solute carrier family 25 (mitochondrial adenine nucleotide translocator), member 4/5/6/31
TRINITY_DN31751_c1_g5	0.147243	0.138674	0.158415	0.733873	0.527669	0.416623	1.41734	1.54993	1.83977	gi|697113984|ref|XM_009612587.1|	gi|747097043|ref|XP_011096468.1|	PF00664.22	ABC_membrane	COG1132	GO:0006810|transport;GO:0055085|transmembrane transport	.	GO:0016021|integral component of membraneGO:0016021|integral component of membrane	map02010|ABC transporters;map05206|MicroRNAs in cancer;map04976|Bile secretion	K05658|ABCB1; ATP-binding cassette, subfamily B (MDR/TAP), member 1 [EC:3.6.3.44]
TRINITY_DN47210_c0_g1	0	0	0	0.373154	0.701346	0.436899	1.85377	1.84495	0.562971	gi|685855824|ref|XM_009256670.1|	gi|751347052|gb|KIL84774.1|	PF02535.21	Zip	ENOG410XQG5	GO:0006829|zinc II ion transportGO:0030001|metal ion transport;GO:0055085|transmembrane transport	.	GO:0016021|integral component of membraneGO:0016020|membrane	.	K14715|SLC39A9, ZIP9; solute carrier family 39 (zinc transporter), member 9
TRINITY_DN37082_c0_g2	28.8422	24.7093	24.469	11.5403	12.3313	10.8288	9.24043	7.49739	8.90976	gi|747076665|ref|XM_011087111.1|	gi|747076666|ref|XP_011085413.1|	PF00501.27	AMP-binding	COG1022	GO:0006631|fatty acid metabolic processGO:0008152|metabolic process	.	GO:0009941|chloroplast envelope;GO:0005783|endoplasmic reticulum;GO:0005794|Golgi apparatus	map01212|Fatty acid metabolism;map04146|Peroxisome;map00071|Fatty acid degradation;map00061|Fatty acid biosynthesis;map03320|PPAR signaling pathway;map01100|Metabolic pathways;map04920|Adipocytokine signaling pathway	K01897|ACSL, fadD; long-chain acyl-CoA synthetase [EC:6.2.1.3]
TRINITY_DN30308_c0_g1	5.79686	5.84855	6.13299	1.44349	1.22982	1.66383	0.565407	1.04622	1.97069	gi|747059528|ref|XM_011077849.1|	gi|747059529|ref|XP_011076151.1|	PF03893.15	Lipase3_N	ENOG410XRFI	GO:0019369|arachidonic acid metabolic process;GO:0046340|diacylglycerol catabolic process;GO:0071926|endocannabinoid signaling pathway;GO:0007216|G-protein coupled glutamate receptor signaling pathway;GO:0007405|neuroblast proliferation;GO:0042136|neurotransmitter biosynthetic process;GO:0098921|retrograde trans-synaptic signaling by endocannabinoidGO:0016042|lipid catabolic process;GO:0006629|li…	.	GO:0016021|integral component of membrane;GO:0005886|plasma membrane;GO:0045211|postsynaptic membrane;GO:0043196|varicosity	map04723|Retrograde endocannabinoid signaling;map04925|Aldosterone synthesis and secretion;map04745|Phototransduction - fly	K13806|DAGL; sn1-specific diacylglycerol lipase [EC:3.1.1.-]
TRINITY_DN42316_c1_g2	3.47384	3.78012	3.70458	19.1765	15.3388	20.2991	9.20336	12.7098	11.0706	gi|848882414|ref|XM_012986081.1|	gi|255579265|ref|XP_002530478.1|	PF08238.11	Sel1	COG0790	GO:0042538|hyperosmotic salinity response;GO:0030433|ubiquitin-dependent ERAD pathway	.	GO:0005783|endoplasmic reticulum;GO:0005789|endoplasmic reticulum membrane;GO:0016021|integral component of membrane;GO:0016020|membrane	map04141|Protein processing in endoplasmic reticulum;map04141|Protein processing in endoplasmic reticulum	K14026|SEL1, SEL1L; SEL1 protein;K14026|SEL1, SEL1L; SEL1 protein
TRINITY_DN43487_c0_g4	0.914595	0.421114	0.88559	12.7022	14.5223	17.8206	12.193	9.36344	8.76438	gi|971542848|ref|XM_006342998.2|	gi|747060980|ref|XP_011076942.1|	PF00141.22	peroxidase	ENOG410YD1D	GO:0042744|hydrogen peroxide catabolic process;GO:0009664|plant-type cell wall organization;GO:0006979|response to oxidative stressGO:0006979|response to oxidative stress;GO:0055114|oxidation-reduction process	.	GO:0005576|extracellular region;GO:0009505|plant-type cell wall;GO:0009506|plasmodesma	map01100|Metabolic pathways;map00940|Phenylpropanoid biosynthesis;map01110|Biosynthesis of secondary metabolites	K00430|E1.11.1.7; peroxidase [EC:1.11.1.7]
TRINITY_DN34666_c0_g1	2.91325	3.08315	2.66092	0.666037	0.298053	0.689836	0.466235	0.60661	0.725716	gi|747058758|ref|XM_011077423.1|	gi|747058761|ref|XP_011075726.1|	PF07786.11	DUF1624	COG4299	GO:0007041|lysosomal transport;GO:0051259|protein oligomerization	.	GO:0016021|integral component of membrane;GO:0005765|lysosomal membrane	map01100|Metabolic pathways;map04142|Lysosome;map00531|Glycosaminoglycan degradation	K10532|HGSNAT; heparan-alpha-glucosaminide N-acetyltransferase [EC:2.3.1.78]
TRINITY_DN39429_c2_g3	1.8175	1.46346	1.53148	12.2651	11.4968	8.20231	4.11303	7.92634	7.1691	gi|747100738|ref|XM_011100168.1|	gi|747100739|ref|XP_011098470.1|	PF16209.4	PhoLip_ATPase_N	ENOG410XPYK	GO:0048194|Golgi vesicle budding	.	GO:0000139|Golgi membrane;GO:0016021|integral component of membrane;GO:0005886|plasma membrane;GO:0005802|trans-Golgi network	map04742|Taste transduction;map00230|Purine metabolism	K01530|E3.6.3.1; phospholipid-translocating ATPase [EC:3.6.3.1]
TRINITY_DN40077_c0_g3	0.0761539	0.0860665	0.0294955	0.644823	3.34042	0.973449	5.23218	7.00218	2.49127	gi|758187566|ref|XM_011317862.1|	gi|751357298|gb|KIL95020.1|	PF00262.17	Calreticulin	ENOG410XP7T	GO:0006457|protein foldingGO:0006457|protein folding	.	GO:0005789|endoplasmic reticulum membrane;GO:0016021|integral component of membraneGO:0005783|endoplasmic reticulum	map04141|Protein processing in endoplasmic reticulum;map05166|HTLV-I infection;map04145|Phagosome;map04918|Thyroid hormone synthesis;map04612|Antigen processing and presentation	K08054|CANX; calnexin
TRINITY_DN43370_c1_g1	13.2452	24.2164	20.313	184.424	170.552	167.823	115.975	108.388	137.389	gi|747065654|ref|XM_011081174.1|	gi|225437787|ref|XP_002273987.1|	PF00664.22	ABC_membrane	COG1132	GO:0010540|basipetal auxin transportGO:0006810|transport;GO:0055085|transmembrane transport	.	GO:0016021|integral component of membrane;GO:0005886|plasma membrane;GO:0009506|plasmodesmaGO:0016021|integral component of membrane	map02010|ABC transporters;map05206|MicroRNAs in cancer;map04976|Bile secretion;map02010|ABC transporters;map05206|MicroRNAs in cancer;map04976|Bile secretion	K05658|ABCB1; ATP-binding cassette, subfamily B (MDR/TAP), member 1 [EC:3.6.3.44];K05658|ABCB1; ATP-binding cassette, subfamily B (MDR/TAP), member 1 [EC:3.6.3.44]
TRINITY_DN44256_c2_g1	60.6057	54.4631	61.253	9.54364	8.43261	12.7337	6.25601	6.85185	11.5049	gi|747092701|ref|XM_011095826.1|	gi|747092692|ref|XP_011094123.1|	PF00122.19	E1-E2_ATPase	ENOG410XNNC	GO:0009624|response to nematode	.	GO:0005887|integral component of plasma membrane;GO:0043231|intracellular membrane-bounded organelle;GO:0016020|membrane;GO:0005886|plasma membrane;GO:0009506|plasmodesma	map04742|Taste transduction;map00230|Purine metabolism	K01537|E3.6.3.8; Ca2+-transporting ATPase [EC:3.6.3.8]
TRINITY_DN34489_c0_g2	33.5992	33.6268	34.6248	126.121	121.895	121.513	67.7364	59.3497	91.0858	gi|747099102|ref|XM_011099292.1|	gi|747099103|ref|XP_011097594.1|	PF02770.18	Acyl-CoA_dh_M	COG1960	GO:0006635|fatty acid beta-oxidation;GO:0033539|fatty acid beta-oxidation using acyl-CoA dehydrogenase;GO:0001676|long-chain fatty acid metabolic processGO:0055114|oxidation-reduction process;GO:0006635|fatty acid beta-oxidation	.	GO:0005777|peroxisomeGO:0005777|peroxisome	map01212|Fatty acid metabolism;map04146|Peroxisome;map00071|Fatty acid degradation;map00592|alpha-Linolenic acid metabolism;map03320|PPAR signaling pathway;map01110|Biosynthesis of secondary metabolites;map04024|cAMP signaling pathway;map01100|Metabolic pathways;map01040|Biosynthesis of unsaturated fatty acids	K00232|E1.3.3.6, ACOX1, ACOX3; acyl-CoA oxidase [EC:1.3.3.6]
TRINITY_DN40353_c0_g4	0	0	0.0570022	3.88685	3.24241	8.28931	2.35838	13.3341	1.77811	gi|698528022|ref|XM_009762558.1|	gi|226504250|ref|NP_001150672.1|	PF00153.26	Mito_carr	ENOG410XNW0	GO:0015865|purine nucleotide transport;GO:0046902|regulation of mitochondrial membrane permeability	.	GO:0009941|chloroplast envelope;GO:0016021|integral component of membrane;GO:0016020|membrane;GO:0005743|mitochondrial inner membrane;GO:0005739|mitochondrion	map04022|cGMP-PKG signaling pathway;map04020|Calcium signaling pathway;map05016|Huntington's disease;map05166|HTLV-I infection;map05012|Parkinson's disease	K05863|SLC25A4S, ANT; solute carrier family 25 (mitochondrial adenine nucleotide translocator), member 4/5/6/31
TRINITY_DN31761_c2_g1	0.843089	1.04477	0.623005	17.6903	24.0656	32.6144	14.6434	12.4833	10.5365	gi|697105391|ref|XM_009608211.1|	gi|747098519|ref|XP_011097275.1|	PF00141.22	peroxidase	ENOG410YDU7	GO:0042744|hydrogen peroxide catabolic process;GO:0006979|response to oxidative stressGO:0006979|response to oxidative stress;GO:0055114|oxidation-reduction process	.	GO:0005576|extracellular region	map01100|Metabolic pathways;map00940|Phenylpropanoid biosynthesis;map01110|Biosynthesis of secondary metabolites	K00430|E1.11.1.7; peroxidase [EC:1.11.1.7]
TRINITY_DN42020_c0_g6	21.3756	17.7159	23.211	0.523285	0.393958	0.975847	0.244668	0.05874	0.454074	gi|388518834|gb|BT147685.1|	gi|747047829|ref|XP_011069899.1|	PF00722.20	Glyco_hydro_16	COG2273	GO:0042546|cell wall biogenesis;GO:0071555|cell wall organization;GO:0010411|xyloglucan metabolic processGO:0005975|carbohydrate metabolic process;GO:0006073|cellular glucan metabolic process	.	GO:0048046|apoplast;GO:0005618|cell wall;GO:0005794|Golgi apparatusGO:0005618|cell wall;GO:0048046|apoplast	.	K08235|E2.4.1.207; xyloglucan:xyloglucosyl transferase [EC:2.4.1.207]
TRINITY_DN29145_c0_g1	1.00342	1.50505	0.935616	3.05314	2.28664	3.04331	1.56328	2.21613	2.67675	gi|747042657|ref|XM_011081332.1|	gi|747042658|ref|XP_011079634.1|	PF00067.21	p450	COG2124	GO:0009813|flavonoid biosynthetic process;GO:0009733|response to auxin;GO:0044550|secondary metabolite biosynthetic processGO:0055114|oxidation-reduction process	.	GO:0005789|endoplasmic reticulum membrane;GO:0016021|integral component of membrane;GO:0016020|membrane	map00944|Flavone and flavonol biosynthesis;map01100|Metabolic pathways;map00941|Flavonoid biosynthesis;map01110|Biosynthesis of secondary metabolites	K05280|E1.14.13.21; flavonoid 3'-monooxygenase [EC:1.14.13.21]
TRINITY_DN23796_c0_g1	0	0	0	0.284735	0.713549	0.205154	1.51739	2.07463	0.596631	gi|685848934|ref|XM_009253235.1|	gi|751348974|gb|KIL86696.1|	PF02585.16	PIG-L	COG2120	GO:0006506|GPI anchor biosynthetic process	.	GO:0005789|endoplasmic reticulum membrane;GO:0016021|integral component of membrane	map00563|Glycosylphosphatidylinositol(GPI)-anchor biosynthesis;map01100|Metabolic pathways	K03434|PIGL; N-acetylglucosaminylphosphatidylinositol deacetylase [EC:3.5.1.89]
TRINITY_DN32207_c0_g1	0	0.0468178	0	3.63293	5.59928	1.31555	1.29446	0.645457	1.89418	gi|225319534|dbj|AK329913.1|	gi|747076207|ref|XP_011085164.1|	PF02535.21	Zip	ENOG4111GP2	GO:0071369|cellular response to ethylene stimulus;GO:0071281|cellular response to iron ion;GO:0071732|cellular response to nitric oxide;GO:0055072|iron ion homeostasis;GO:0030001|metal ion transport;GO:0015675|nickel cation transport;GO:0009617|response to bacteriumGO:0030001|metal ion transport;GO:0055085|transmembrane transport	.	GO:0005769|early endosome;GO:0005768|endosome;GO:0016021|integral component of membrane;GO:0005886|plasma membrane;GO:0005802|trans-Golgi network;GO:0005773|vacuoleGO:0016020|membrane	.	K14709|SLC39A1_2_3, ZIP1_2_3; solute carrier family 39 (zinc transporter), member 1/2/3
TRINITY_DN26727_c0_g1	0.0522675	0.0492258	0.0759149	15.8323	11.6189	41.0527	4.7113	0.201083	2.47736	gi|259414640|gb|GQ851609.1|	gi|259414641|gb|ACW82412.1|	PF00141.22	peroxidase	ENOG410YE7F	GO:0042744|hydrogen peroxide catabolic process;GO:0009664|plant-type cell wall organization;GO:0006979|response to oxidative stressGO:0006979|response to oxidative stress;GO:0055114|oxidation-reduction process	.	GO:0005576|extracellular region;GO:0009505|plant-type cell wall;GO:0009506|plasmodesma	map01100|Metabolic pathways;map00940|Phenylpropanoid biosynthesis;map01110|Biosynthesis of secondary metabolites	K00430|E1.11.1.7; peroxidase [EC:1.11.1.7]
TRINITY_DN44195_c3_g1	11.9395	10.4649	9.84123	3.90691	4.26316	4.25404	3.32896	3.84317	4.94029	gi|747041985|ref|XM_011077756.1|	gi|848892215|ref|XP_012846199.1|	PF03034.14	PSS	ENOG410XS7H	GO:0006646|phosphatidylethanolamine biosynthetic process;GO:0006659|phosphatidylserine biosynthetic processGO:0006659|phosphatidylserine biosynthetic process	.	GO:0005789|endoplasmic reticulum membrane;GO:0016021|integral component of membrane	map01100|Metabolic pathways;map01110|Biosynthesis of secondary metabolites;map00564|Glycerophospholipid metabolism	K08730|PTDSS2; phosphatidylserine synthase 2 [EC:2.7.8.29]
TRINITY_DN40146_c0_g1	0.733118	0.843889	1.10424	0.205277	0.282935	0.0813473	0.326331	0.0783457	0.18926	gi|985453138|ref|XM_006480924.2|	gi|661889780|emb|CDP06500.1|	PF01490.17	Aa_trans	COG0814	GO:0003333|amino acid transmembrane transport;GO:0009926|auxin polar transport;GO:0009734|auxin-activated signaling pathway;GO:0001736|establishment of planar polarity;GO:0010311|lateral root formation;GO:0009958|positive gravitropism;GO:0009624|response to nematode;GO:0048829|root cap development;GO:0048765|root hair cell differentiation	.	GO:0009986|cell surface;GO:0005768|endosome;GO:0005794|Golgi apparatus;GO:0016021|integral component of membrane;GO:0005886|plasma membrane	map04075|Plant hormone signal transduction	K13946|AUX1, LAX; auxin influx carrier (AUX1 LAX family)
TRINITY_DN41918_c0_g4	3.64273	1.21259	2.64541	0.158274	0.124657	0	0	0	0.116739	gi|848871087|ref|XM_012980670.1|	gi|848871088|ref|XP_012836124.1|	PF00194.20	Carb_anhydrase	COG3338	GO:0006730|one-carbon metabolic process	.	GO:0009570|chloroplast stroma;GO:0005783|endoplasmic reticulum	map00910|Nitrogen metabolism	K01674|cah; carbonic anhydrase [EC:4.2.1.1]
TRINITY_DN40571_c0_g1	2.99404	2.87275	2.20494	9.4934	6.58425	9.08225	3.16758	4.39384	7.38096	gi|971587274|ref|XM_006367583.2|	gi|848906282|ref|XP_012852464.1|	PF00150.17	Cellulase	COG3934	GO:0046355|mannan catabolic process;GO:0010412|mannan metabolic processGO:0005975|carbohydrate metabolic process	.	GO:0005576|extracellular region	map00051|Fructose and mannose metabolism	K19355|MAN; mannan endo-1,4-beta-mannosidase [EC:3.2.1.78]
TRINITY_DN23536_c0_g1	0	0	0	0.389387	1.18032	0.670015	2.30093	4.22373	1.17149	gi|758195774|ref|XM_011321960.1|	gi|751354198|gb|KIL91920.1|	PF02225.21	PA	ENOG410Z5DF	GO:0051865|protein autoubiquitination	.	GO:0005829|cytosol;GO:0016021|integral component of membrane;GO:0043231|intracellular membrane-bounded organelle;GO:0031902|late endosome membrane;GO:0005765|lysosomal membrane;GO:0005637|nuclear inner membrane;GO:0005654|nucleoplasm	.	K15692|RNF13, RZF; E3 ubiquitin-protein ligase RNF13 [EC:2.3.2.27]
TRINITY_DN38523_c1_g1	1.1364	1.52145	1.73684	9.33253	22.3893	19.3816	22.138	26.5637	15.8937	gi|848895321|ref|XM_012992250.1|	gi|848895322|ref|XP_012847704.1|	PF00232.17	Glyco_hydro_1	COG2723	GO:0005975|carbohydrate metabolic process;GO:1901657|glycosyl compound metabolic processGO:0005975|carbohydrate metabolic process	.	.	map01110|Biosynthesis of secondary metabolites;map01100|Metabolic pathways;map00940|Phenylpropanoid biosynthesis;map00460|Cyanoamino acid metabolism;map00500|Starch and sucrose metabolism	K01188|E3.2.1.21; beta-glucosidase [EC:3.2.1.21]
TRINITY_DN48682_c0_g1	0	0	0	0	0.486134	0.177889	0.802816	2.29147	0.227628	gi|685858036|ref|XM_009257776.1|	gi|751354165|gb|KIL91887.1|	PF00375.17	SDF	COG1301	.	.	GO:0042995|cell projection;GO:0016021|integral component of membrane;GO:0005886|plasma membraneGO:0016021|integral component of membrane	map05014|Amyotrophic lateral sclerosis (ALS);map04724|Glutamatergic synapse	K05613|SLC1A2, EAAT2; solute carrier family 1 (glial high affinity glutamate transporter), member 2
TRINITY_DN41995_c0_g2	9.7041	12.7209	8.98996	37.8713	23.7035	26.6089	21.7308	18.7034	23.0845	gi|747070208|ref|XM_011083612.1|	gi|747070209|ref|XP_011081914.1|	PF08392.11	FAE1_CUT1_RppA	ENOG410Y5VH	GO:0006633|fatty acid biosynthetic process;GO:0009409|response to cold;GO:0009416|response to light stimulusGO:0006633|fatty acid biosynthetic process	.	GO:0016021|integral component of membraneGO:0016020|membrane	map00062|Fatty acid elongation;map01110|Biosynthesis of secondary metabolites	K15397|KCS; 3-ketoacyl-CoA synthase [EC:2.3.1.199]
TRINITY_DN32257_c0_g2	9.22204	8.64223	9.86098	0.646411	0.818221	0.503171	0.886921	0.631455	0.879769	gi|959862177|gb|KT853074.1|	gi|747073636|ref|XP_011083784.1|	PF00067.21	p450	COG2124	GO:0010241|ent-kaurene oxidation to kaurenoic acid;GO:0009740|gibberellic acid mediated signaling pathway;GO:0009686|gibberellin biosynthetic processGO:0055114|oxidation-reduction process	.	GO:0009707|chloroplast outer membrane;GO:0005783|endoplasmic reticulum;GO:0016021|integral component of membrane	map01100|Metabolic pathways;map01110|Biosynthesis of secondary metabolites;map00904|Diterpenoid biosynthesis	K04122|GA3, CYP701; ent-kaurene oxidase [EC:1.14.13.78]
TRINITY_DN37705_c1_g1	0	1.05568	1.76688	10.4582	8.12308	10.6473	12.8712	16.1714	23.3786	gi|747085290|ref|XM_011091796.1|	gi|747085193|ref|XP_011090042.1|	PF00194.20	Carb_anhydrase	COG3338	GO:0006730|one-carbon metabolic process	.	GO:0009570|chloroplast stroma	map00910|Nitrogen metabolism	K01674|cah; carbonic anhydrase [EC:4.2.1.1]
TRINITY_DN34134_c0_g3	0	0.730991	0	5.32021	28.1402	28.7307	5.23417	42.103	2.16401	gi|576046429|ref|XM_006697025.1|	gi|116785598|gb|ABK23787.1|	PF00237.18	Ribosomal_L22	COG0091	GO:0006412|translationGO:0006412|translation	.	GO:0015934|large ribosomal subunitGO:0005840|ribosome	map03010|Ribosome	K02880|RP-L17e, RPL17; large subunit ribosomal protein L17e
TRINITY_DN24858_c0_g6	0.02551	0	0	0.257146	1.4177	0.509509	2.64434	7.63051	0.983886	gi|685866426|ref|XM_009261971.1|	gi|751352133|gb|KIL89855.1|	PF01794.18	Ferric_reduct	ENOG410XNZY	GO:0042742|defense response to bacterium;GO:0030587|sorocarp development;GO:0030435|sporulation resulting in formation of a cellular spore;GO:0042554|superoxide anion generationGO:0055114|oxidation-reduction process	.	GO:0016021|integral component of membrane;GO:0043020|NADPH oxidase complex	map04066|HIF-1 signaling pathway;map04670|Leukocyte transendothelial migration;map04380|Osteoclast differentiation;map04145|Phagosome	K08008|NOX, GP91; NADPH oxidase
TRINITY_DN20618_c0_g1	0	0	0	0.0597384	0.735159	0.532646	1.27611	0.968985	0.440617	gi|685862906|ref|XM_009260211.1|	gi|751357799|gb|KIL95521.1|	PF01262.20	AlaDh_PNT_C	COG1282	GO:0006740|NADPH regeneration;GO:0055114|oxidation-reduction process;GO:0015992|proton transport;GO:0072593|reactive oxygen species metabolic process;GO:0006099|tricarboxylic acid cycle	.	GO:0016021|integral component of membrane;GO:0016020|membrane;GO:0005743|mitochondrial inner membrane;GO:0005746|mitochondrial respiratory chain;GO:0005739|mitochondrion	map00760|Nicotinate and nicotinamide metabolism;map01100|Metabolic pathways	K00323|NNT; NAD(P) transhydrogenase [EC:1.6.1.2]
TRINITY_DN38688_c0_g1	5.85764	5.85672	6.18028	1.91859	1.92142	1.73689	1.42968	1.49921	1.84513	gi|228480461|gb|FJ883578.1|	gi|747073856|ref|XP_011083903.1|	PF08392.11	FAE1_CUT1_RppA	ENOG410Y5VH	GO:0006633|fatty acid biosynthetic processGO:0006633|fatty acid biosynthetic process	.	GO:0016021|integral component of membraneGO:0016020|membrane	map00062|Fatty acid elongation;map01110|Biosynthesis of secondary metabolites	K15397|KCS; 3-ketoacyl-CoA synthase [EC:2.3.1.199]
TRINITY_DN36307_c1_g5	5.55147	5.46105	4.48161	24.1532	23.4693	23.7338	22.9952	20.8699	21.9786	gi|974031688|gb|KT834993.1|	gi|974031689|gb|ALY05855.1|	PF01459.21	Porin_3	ENOG410ZBK1	GO:0040008|regulation of growth;GO:0009617|response to bacteriumGO:0055085|transmembrane transport	.	GO:0016020|membrane;GO:0005741|mitochondrial outer membrane;GO:0005739|mitochondrion;GO:0005886|plasma membrane;GO:0046930|pore complexGO:0005741|mitochondrial outer membrane	map04022|cGMP-PKG signaling pathway;map04020|Calcium signaling pathway;map05016|Huntington's disease;map05166|HTLV-I infection;map05012|Parkinson's disease	K15040|VDAC2; voltage-dependent anion channel protein 2
TRINITY_DN42790_c0_g4	0	0.325549	0.223135	5.9815	32.4742	24.8542	6.05843	44.9374	3.10541	gi|151426205|dbj|AK252797.1|	gi|326505250|dbj|BAK03012.1|	PF00153.26	Mito_carr	ENOG410XNW0	GO:0015865|purine nucleotide transport;GO:0046902|regulation of mitochondrial membrane permeability	.	GO:0009507|chloroplast;GO:0009941|chloroplast envelope;GO:0016021|integral component of membrane;GO:0016020|membrane;GO:0005740|mitochondrial envelope;GO:0005743|mitochondrial inner membrane;GO:0005739|mitochondrion;GO:0005774|vacuolar membrane	map04022|cGMP-PKG signaling pathway;map04020|Calcium signaling pathway;map05016|Huntington's disease;map05166|HTLV-I infection;map05012|Parkinson's disease	K05863|SLC25A4S, ANT; solute carrier family 25 (mitochondrial adenine nucleotide translocator), member 4/5/6/31
TRINITY_DN39672_c0_g1	194.508	197.223	152.759	583.826	448.543	532.127	483.002	330.095	500.368	gi|747093223|ref|XM_011096107.1|	gi|747093224|ref|XP_011094409.1|	PF00274.18	Glycolytic	COG3588	GO:0006094|gluconeogenesis;GO:0006096|glycolytic process;GO:0031930|mitochondria-nucleus signaling pathway;GO:0046686|response to cadmium ion;GO:0009735|response to cytokinin;GO:0009651|response to salt stressGO:0006096|glycolytic process	.	GO:0005829|cytosol;GO:0016020|membrane;GO:0005739|mitochondrion;GO:0005634|nucleus;GO:0005886|plasma membrane;GO:0009506|plasmodesma	map00030|Pentose phosphate pathway;map00680|Methane metabolism;map01200|Carbon metabolism;map01230|Biosynthesis of amino acids;map00010|Glycolysis / Gluconeogenesis;map00710|Carbon fixation in photosynthetic organisms;map01110|Biosynthesis of secondary metabolites;map00051|Fructose and mannose metabolism;map01100|Metabolic pathways;map01120|Microbial metabolism in diverse environments;map01130|Bi…	K01623|ALDO; fructose-bisphosphate aldolase, class I [EC:4.1.2.13]
TRINITY_DN24579_c0_g1	0	0	0	0.0239779	1.01507	0.475098	1.66766	1.25831	0.596887	gi|758188134|ref|XM_011318146.1|	gi|927761361|gb|KPA44369.1|	PF01794.18	Ferric_reduct	ENOG410XNZY	GO:0050665|hydrogen peroxide biosynthetic process;GO:0006954|inflammatory response;GO:0045087|innate immune response;GO:0045730|respiratory burst;GO:0042554|superoxide anion generation;GO:0006801|superoxide metabolic processGO:0055114|oxidation-reduction process	.	GO:0005764|lysosome;GO:0045121|membrane raft;GO:0005739|mitochondrion;GO:0043020|NADPH oxidase complex;GO:0045335|phagocytic vesicle	map04066|HIF-1 signaling pathway;map04670|Leukocyte transendothelial migration;map04380|Osteoclast differentiation;map04145|Phagosome	K08008|NOX, GP91; NADPH oxidase
TRINITY_DN50192_c0_g1	0	0	0.0266297	0.22178	0.873371	0.549293	1.40475	0.978695	0.460067	gi|685856106|ref|XM_009256811.1|	gi|751358621|gb|KIL96343.1|	PF00226.30	DnaJ	COG0484	GO:0006260|DNA replication;GO:0006457|protein folding;GO:0009408|response to heat	.	GO:0005737|cytoplasm	.	K03686|dnaJ; molecular chaperone DnaJ
TRINITY_DN43795_c1_g8	1.73316	2.58447	2.06977	5.38676	6.42127	8.79828	6.1043	6.61221	8.10737	gi|698505612|ref|XM_009799945.1|	gi|661897923|emb|CDO97890.1|	PF16209.4	PhoLip_ATPase_N	ENOG410XPYK	GO:0048194|Golgi vesicle budding	.	GO:0000139|Golgi membrane;GO:0016021|integral component of membrane;GO:0005886|plasma membrane;GO:0005802|trans-Golgi network	map04742|Taste transduction;map00230|Purine metabolism	K01530|E3.6.3.1; phospholipid-translocating ATPase [EC:3.6.3.1]
TRINITY_DN30265_c0_g1	0.251082	0.105098	0.135066	4.30262	5.59255	4.48549	1.59263	2.41489	1.8927	gi|747088001|ref|XM_011093264.1|	gi|747088002|ref|XP_011091566.1|	PF12906.6	RINGv	COG5183	GO:0042335|cuticle development;GO:0010143|cutin biosynthetic process;GO:0008299|isoprenoid biosynthetic process;GO:1900490|positive regulation of hydroxymethylglutaryl-CoA reductase (NADPH) activity;GO:0009414|response to water deprivation;GO:0010345|suberin biosynthetic process;GO:0030433|ubiquitin-dependent ERAD pathway;GO:0010025|wax biosynthetic process	.	GO:0030176|integral component of endoplasmic reticulum membrane	map04141|Protein processing in endoplasmic reticulum	K10661|MARCH6, DOA10; E3 ubiquitin-protein ligase MARCH6 [EC:2.3.2.27]
TRINITY_DN28487_c0_g1	41.4697	40.5767	36.7851	10.7398	9.75461	10.1384	5.44317	7.29737	10.5686	gi|747090450|ref|XM_011094614.1|	gi|747090451|ref|XP_011092916.1|	PF01546.27	Peptidase_M20	COG0624	GO:0006520|cellular amino acid metabolic processGO:0008152|metabolic process	.	GO:0005737|cytoplasm;GO:0070062|extracellular exosome	map01210|2-Oxocarboxylic acid metabolism;map01230|Biosynthesis of amino acids;map01110|Biosynthesis of secondary metabolites;map01100|Metabolic pathways;map00220|Arginine biosynthesis;map01130|Biosynthesis of antibiotics	K14677|ACY1; aminoacylase [EC:3.5.1.14]
TRINITY_DN32885_c0_g1	14.6851	19.991	19.861	98.8385	67.7086	96.1673	78.1154	80.453	81.0817	gi|950822814|gb|KR340190.1|	gi|747088802|ref|XP_011092013.1|	PF13639.5	zf-RING_2	ENOG41121N2	GO:0009816|defense response to bacterium, incompatible interaction;GO:0009814|defense response, incompatible interaction;GO:0043161|proteasome-mediated ubiquitin-dependent protein catabolic process;GO:0016567|protein ubiquitination;GO:0010200|response to chitin	.	GO:0016021|integral component of membrane;GO:0005886|plasma membraneGO:0005680|anaphase-promoting complex	.	K10664|ATL6S; E3 ubiquitin-protein ligase ATL6/9/15/31/42/55 [EC:2.3.2.27]
TRINITY_DN37690_c0_g2	6.89084	7.45753	5.88733	20.5057	19.8138	29.0793	12.0657	15.1591	13.5967	gi|747101846|ref|XM_011100765.1|	gi|697175652|ref|XP_009596768.1|	PF01490.17	Aa_trans	COG0814	GO:0003333|amino acid transmembrane transportGO:0003333|amino acid transmembrane transport	.	GO:0016021|integral component of membrane;GO:0005774|vacuolar membrane;GO:0005773|vacuole	map04974|Protein digestion and absorption;map04724|Glutamatergic synapse;map04727|GABAergic synapse	K14207|SLC38A2, SNAT2; solute carrier family 38 (sodium-coupled neutral amino acid transporter), member 2
TRINITY_DN34164_c0_g2	1.63615	3.21208	4.128	10.2905	9.3535	15.5339	7.31627	12.3897	7.75281	gi|590690877|ref|XM_007043567.1|	gi|747104244|ref|XP_011100347.1|	PF00153.26	Mito_carr	ENOG410XNW0	GO:0015865|purine nucleotide transport;GO:0046902|regulation of mitochondrial membrane permeability	.	GO:0009941|chloroplast envelope;GO:0016021|integral component of membrane;GO:0016020|membrane;GO:0005743|mitochondrial inner membrane;GO:0005739|mitochondrion	map04022|cGMP-PKG signaling pathway;map04020|Calcium signaling pathway;map05016|Huntington's disease;map05166|HTLV-I infection;map05012|Parkinson's disease	K05863|SLC25A4S, ANT; solute carrier family 25 (mitochondrial adenine nucleotide translocator), member 4/5/6/31
TRINITY_DN42318_c0_g1	10.8874	11.0617	10.4257	56.0616	80.0006	68.9669	52.3928	51.0619	70.2251	gi|747065459|ref|XM_011081066.1|	gi|747065460|ref|XP_011079368.1|	PF00450.21	Peptidase_S10	COG2939	GO:0051603|proteolysis involved in cellular protein catabolic processGO:0006508|proteolysis	.	GO:0005576|extracellular region;GO:0005773|vacuole	.	K16297|SCPL-II; serine carboxypeptidase-like clade II [EC:3.4.16.-]
TRINITY_DN2032_c0_g1	0	0	0.0529306	1.54287	6.50985	3.22082	11.4971	9.77912	3.14979	gi|302889486|ref|XM_003043583.1|	gi|751356624|gb|KIL94346.1|	PF06212.11	GRIM-19	ENOG4111KIB	GO:0097190|apoptotic signaling pathway;GO:0035458|cellular response to interferon-beta;GO:0071300|cellular response to retinoic acid;GO:0097191|extrinsic apoptotic signaling pathway;GO:0030308|negative regulation of cell growth;GO:2001243|negative regulation of intrinsic apoptotic signaling pathway;GO:0045892|negative regulation of transcription, DNA-templated;GO:0043280|positive regulation of cy…	.	GO:0005737|cytoplasm;GO:0070062|extracellular exosome;GO:0016021|integral component of membrane;GO:0005746|mitochondrial respiratory chain;GO:0005747|mitochondrial respiratory chain complex I;GO:0005739|mitochondrion;GO:0005654|nucleoplasm	map05012|Parkinson's disease;map04932|Non-alcoholic fatty liver disease (NAFLD);map05016|Huntington's disease;map05010|Alzheimer's disease;map01100|Metabolic pathways;map00190|Oxidative phosphorylation	K11353|NDUFA13; NADH dehydrogenase (ubiquinone) 1 alpha subcomplex subunit 13
TRINITY_DN36516_c0_g1	21.9052	21.911	21.1374	60.5321	62.6675	74.3769	42.9195	46.8832	48.3209	gi|747053869|ref|XM_011074814.1|	gi|747053870|ref|XP_011073116.1|	PF02779.23	Transket_pyr	COG0022	GO:0006086|acetyl-CoA biosynthetic process from pyruvate;GO:0006096|glycolytic process	.	GO:0005759|mitochondrial matrix	map00620|Pyruvate metabolism;map04066|HIF-1 signaling pathway;map00020|Citrate cycle (TCA cycle);map01200|Carbon metabolism;map00010|Glycolysis / Gluconeogenesis;map05230|Central carbon metabolism in cancer;map01110|Biosynthesis of secondary metabolites;map01100|Metabolic pathways;map01120|Microbial metabolism in diverse environments;map04922|Glucagon signaling pathway;map01130|Biosynthesis of an…	K00162|PDHB, pdhB; pyruvate dehydrogenase E1 component beta subunit [EC:1.2.4.1]
TRINITY_DN318_c0_g1	0	0	0	0.285326	1.0768	0.447565	1.98444	1.45196	0.811109	gi|758210135|ref|XM_011328935.1|	gi|751353453|gb|KIL91175.1|	PF00179.25	UQ_con	COG5078	GO:1904153|negative regulation of retrograde protein transport, ER to cytosol;GO:0018279|protein N-linked glycosylation via asparagine;GO:0042534|regulation of tumor necrosis factor biosynthetic process;GO:0007286|spermatid development;GO:0030433|ubiquitin-dependent ERAD pathway	.	GO:0005737|cytoplasm;GO:0005789|endoplasmic reticulum membrane;GO:0016021|integral component of membrane	map04141|Protein processing in endoplasmic reticulum;map05012|Parkinson's disease;map04120|Ubiquitin mediated proteolysis	K10578|UBE2J1, NCUBE1, UBC6; ubiquitin-conjugating enzyme E2 J1 [EC:2.3.2.23]
TRINITY_DN36700_c0_g4	0	0.104486	0.0805683	0.768848	1.11476	1.39875	0.694457	0.74693	0.940845	gi|747068295|ref|XM_011082597.1|	gi|747068296|ref|XP_011080899.1|	PF01794.18	Ferric_reduct	ENOG410XNZY	GO:0009738|abscisic acid-activated signaling pathway;GO:0033500|carbohydrate homeostasis;GO:0052542|defense response by callose deposition;GO:0009873|ethylene-activated signaling pathway;GO:0050665|hydrogen peroxide biosynthetic process;GO:0043069|negative regulation of programmed cell death;GO:0007231|osmosensory signaling pathway;GO:0010119|regulation of stomatal movement;GO:0002679|respiratory…	.	GO:0016021|integral component of membrane;GO:0005622|intracellular;GO:0005886|plasma membrane	map04626|Plant-pathogen interaction	K13447|RBOH; respiratory burst oxidase [EC:1.6.3.- 1.11.1.-]
TRINITY_DN24666_c0_g1	0.442359	1.24985	1.25644	9.15595	9.97986	11.8097	6.4979	5.53097	7.67411	gi|723747548|ref|XM_004252011.2|	gi|225445160|ref|XP_002280688.1|	PF00722.20	Glyco_hydro_16	COG2273	GO:0042546|cell wall biogenesis;GO:0071555|cell wall organization;GO:0010411|xyloglucan metabolic processGO:0005975|carbohydrate metabolic process;GO:0006073|cellular glucan metabolic process	.	GO:0048046|apoplast;GO:0005618|cell wallGO:0005618|cell wall;GO:0048046|apoplast	.	K08235|E2.4.1.207; xyloglucan:xyloglucosyl transferase [EC:2.4.1.207]
TRINITY_DN19661_c0_g1	0	0	0	0.366704	0.288817	0.508612	0.145738	2.16931	0.270473	gi|222423808|dbj|AK317185.1|	gi|148906342|gb|ABR16326.1|	PF00344.19	SecY	COG0201	GO:0031204|posttranslational protein targeting to membrane, translocationGO:0015031|protein transport	.	GO:0005783|endoplasmic reticulum;GO:0005789|endoplasmic reticulum membrane;GO:0016021|integral component of membraneGO:0016020|membrane	map04141|Protein processing in endoplasmic reticulum;map05110|Vibrio cholerae infection;map04145|Phagosome;map03060|Protein export	K10956|SEC61A; protein transport protein SEC61 subunit alpha
TRINITY_DN43162_c0_g1	1.96535	1.40225	1.52406	24.7424	14.4381	18.7857	5.81137	4.34515	9.101	gi|747102411|ref|XM_011101068.1|	gi|661894157|emb|CDP02598.1|	PF12515.7	CaATP_NAI	ENOG410XNNC	GO:0006810|transport	.	GO:0005783|endoplasmic reticulum;GO:0005789|endoplasmic reticulum membrane;GO:0005887|integral component of plasma membrane;GO:0016020|membrane;GO:0005886|plasma membrane	map04742|Taste transduction;map00230|Purine metabolism	K01537|E3.6.3.8; Ca2+-transporting ATPase [EC:3.6.3.8]
TRINITY_DN37038_c1_g1	23.2797	22.1248	23.0083	7.17407	8.34533	7.37702	8.84713	7.23466	9.10585	gi|226897446|gb|FJ811453.1|	gi|474379888|gb|EMS64515.1|	PF00076.21	RRM_1	ENOG4111FJQ	GO:0031047|gene silencing by RNA;GO:0045292|mRNA cis splicing, via spliceosome;GO:0000398|mRNA splicing, via spliceosome	.	GO:0005737|cytoplasm;GO:0005846|nuclear cap binding complex;GO:0005634|nucleus	map03015|mRNA surveillance pathway;map03040|Spliceosome;map03013|RNA transport	K12883|NCBP2, CBP20; nuclear cap-binding protein subunit 2
TRINITY_DN41279_c1_g1	0.315394	1.21516	0.777361	3.61277	7.93874	6.47114	4.45101	1.40642	2.23834	gi|970062148|ref|XM_015202472.1|	gi|747048370|ref|XP_011070192.1|	PF00141.22	peroxidase	ENOG4110UVG	GO:0042744|hydrogen peroxide catabolic process;GO:0009664|plant-type cell wall organization;GO:0006979|response to oxidative stressGO:0006979|response to oxidative stress;GO:0055114|oxidation-reduction process	.	GO:0005576|extracellular region;GO:0009505|plant-type cell wall;GO:0009506|plasmodesma	map01100|Metabolic pathways;map00940|Phenylpropanoid biosynthesis;map01110|Biosynthesis of secondary metabolites	K00430|E1.11.1.7; peroxidase [EC:1.11.1.7]
TRINITY_DN2532_c0_g1	0	0	0	0.454597	0.895105	0.163771	2.09412	0.394319	1.02876	gi|927421039|ref|XM_014100876.1|	gi|751352268|gb|KIL89990.1|	PF05241.11	EBP	ENOG41101ES	GO:0006695|cholesterol biosynthetic process;GO:0033489|cholesterol biosynthetic process via desmosterol;GO:0033490|cholesterol biosynthetic process via lathosterol;GO:0008203|cholesterol metabolic process;GO:0030097|hemopoiesis;GO:0001501|skeletal system developmentGO:0016125|sterol metabolic process	.	GO:0031410|cytoplasmic vesicle;GO:0005783|endoplasmic reticulum;GO:0005789|endoplasmic reticulum membrane;GO:0005887|integral component of plasma membrane;GO:0005635|nuclear envelopeGO:0016021|integral component of membrane	map00100|Steroid biosynthesis;map01100|Metabolic pathways;map01110|Biosynthesis of secondary metabolites	K01824|EBP; cholestenol delta-isomerase [EC:5.3.3.5]
TRINITY_DN24563_c0_g1	0	0	0	1.27915	2.86497	2.05929	6.44992	3.87506	2.09332	gi|758213229|ref|XM_011330478.1|	gi|751357786|gb|KIL95508.1|	PF13774.5	Longin	COG5143	GO:0006887|exocytosis;GO:0015031|protein transport;GO:0009651|response to salt stress;GO:0006906|vesicle fusionGO:0016192|vesicle-mediated transport	.	GO:0005794|Golgi apparatus;GO:0000139|Golgi membrane;GO:0016021|integral component of membrane;GO:0031201|SNARE complex;GO:0005773|vacuoleGO:0016021|integral component of membrane	map04130|SNARE interactions in vesicular transport	K08515|VAMP7; vesicle-associated membrane protein 7
TRINITY_DN42103_c0_g4	1.82919	1.81845	2.11558	4.11027	3.6684	5.18837	3.49861	3.49418	4.27358	gi|747053583|ref|XM_011074659.1|	gi|697179797|ref|XP_009598870.1|	PF01501.19	Glyco_transf_8	ENOG410ZTI1	GO:0071555|cell wall organization;GO:0010192|mucilage biosynthetic process;GO:0045489|pectin biosynthetic process	.	GO:0005794|Golgi apparatus;GO:0000139|Golgi membrane;GO:0016021|integral component of membrane	map00500|Starch and sucrose metabolism;map00520|Amino sugar and nucleotide sugar metabolism	K13648|GAUT; alpha-1,4-galacturonosyltransferase [EC:2.4.1.43]
TRINITY_DN43291_c0_g1	10.2162	14.0579	17.1439	95.9438	78.9059	83.7725	74.4529	75.1252	75.3086	gi|747049623|ref|XM_011072560.1|	gi|747049624|ref|XP_011070862.1|	PF16209.4	PhoLip_ATPase_N	ENOG410XPYK	GO:0048194|Golgi vesicle budding	.	GO:0000139|Golgi membrane;GO:0016021|integral component of membrane;GO:0005886|plasma membrane;GO:0005802|trans-Golgi network	map04742|Taste transduction;map00230|Purine metabolism;map04742|Taste transduction;map00230|Purine metabolism;map04742|Taste transduction;map00230|Purine metabolism	K01530|E3.6.3.1; phospholipid-translocating ATPase [EC:3.6.3.1];K01530|E3.6.3.1; phospholipid-translocating ATPase [EC:3.6.3.1];K01530|E3.6.3.1; phospholipid-translocating ATPase [EC:3.6.3.1]
TRINITY_DN32932_c0_g2	2.54668	1.98933	1.74065	7.203	5.21819	7.8541	6.16644	7.50666	5.917	gi|985453932|ref|XM_006481924.2|	gi|698580982|ref|XP_009777440.1|	PF01529.19	DHHC	COG5273	GO:0048767|root hair elongation	.	GO:0016021|integral component of membrane;GO:0005886|plasma membrane;GO:0035618|root hair;GO:0030140|trans-Golgi network transport vesicle	map04391|Hippo signaling pathway - fly	K16675|ZDHHC9_14_18; palmitoyltransferase ZDHHC9/14/18 [EC:2.3.1.225]
TRINITY_DN22796_c0_g1	0	0	0	0.381015	1.00029	0.188736	0.189282	1.81772	0.409832	gi|169601281|ref|XM_001794011.1|	gi|953439091|ref|XP_014561617.1|	PF00076.21	RRM_1	ENOG410XPZI	GO:0000398|mRNA splicing, via spliceosome	.	GO:0071013|catalytic step 2 spliceosome;GO:0001650|fibrillar center;GO:0016607|nuclear speck;GO:0005681|spliceosomal complex;GO:0005685|U1 snRNP;GO:0005686|U2 snRNP	map03040|Spliceosome	K11094|SNRPB2; U2 small nuclear ribonucleoprotein B''
TRINITY_DN29016_c0_g1	0.137601	0.0647966	0.199856	2.1846	4.50632	1.64898	6.30492	3.90415	1.82231	gi|342730595|gb|HQ852398.1|	gi|255558726|ref|XP_002520387.1|	PF00722.20	Glyco_hydro_16	COG2273	GO:0042546|cell wall biogenesis;GO:0010411|xyloglucan metabolic processGO:0005975|carbohydrate metabolic process;GO:0006073|cellular glucan metabolic process	.	GO:0048046|apoplast;GO:0005618|cell wallGO:0005618|cell wall;GO:0048046|apoplast	.	K08235|E2.4.1.207; xyloglucan:xyloglucosyl transferase [EC:2.4.1.207]
TRINITY_DN39144_c2_g2	0.56784	0.638783	0.595652	2.14648	1.84711	1.79573	1.56396	0.970928	2.14024	gi|747104827|ref|XM_011102364.1|	gi|747104828|ref|XP_011100666.1|	PF08392.11	FAE1_CUT1_RppA	ENOG410Y5VH	GO:0006633|fatty acid biosynthetic process;GO:0009409|response to cold;GO:0009416|response to light stimulus;GO:0010025|wax biosynthetic processGO:0006633|fatty acid biosynthetic process	.	GO:0022626|cytosolic ribosome;GO:0005783|endoplasmic reticulum;GO:0005789|endoplasmic reticulum membrane;GO:0016021|integral component of membrane;GO:0016020|membraneGO:0016020|membrane	map00062|Fatty acid elongation;map01110|Biosynthesis of secondary metabolites	K15397|KCS; 3-ketoacyl-CoA synthase [EC:2.3.1.199]
TRINITY_DN28301_c0_g1	0.952851	0.846604	0.765959	12.4502	4.53179	7.23545	9.05699	9.85615	11.3116	gi|731407683|ref|XM_003633114.2|	gi|848904411|ref|XP_012851850.1|	PF05577.11	Peptidase_S28	ENOG410Y38A	GO:0006508|proteolysis	.	GO:0005764|lysosome	map04614|Renin-angiotensin system;map04974|Protein digestion and absorption	K01285|PRCP; lysosomal Pro-X carboxypeptidase [EC:3.4.16.2]
TRINITY_DN39011_c0_g6	0	0	0	2.87248	0.426133	0.0779664	0.469152	0.976163	0.87069	gi|169602766|ref|XM_001794753.1|	gi|169602767|ref|XP_001794805.1|	PF00171.21	Aldedh	ENOG410XNP1	GO:0019859|thymine metabolic process;GO:0006573|valine metabolic processGO:0008152|metabolic process;GO:0055114|oxidation-reduction process	.	GO:0005739|mitochondrion	map00562|Inositol phosphate metabolism;map00280|Valine, leucine and isoleucine degradation;map01200|Carbon metabolism;map00640|Propanoate metabolism;map00410|beta-Alanine metabolism;map01100|Metabolic pathways	K00140|mmsA, iolA, ALDH6A1; malonate-semialdehyde dehydrogenase (acetylating) / methylmalonate-semialdehyde dehydrogenase [EC:1.2.1.18 1.2.1.27]
TRINITY_DN34315_c0_g2	5.6696	7.32265	7.1413	23.9274	30.4439	27.7928	19.3204	21.5858	32.3691	gi|747101164|ref|XM_011100398.1|	gi|697161878|ref|XP_009589735.1|	PF00520.30	Ion_trans	ENOG410XPSE	GO:0070509|calcium ion import;GO:0006952|defense response;GO:0007263|nitric oxide mediated signal transduction;GO:0009626|plant-type hypersensitive response;GO:0042391|regulation of membrane potentialGO:0006811|ion transport;GO:0055085|transmembrane transport	.	GO:0005887|integral component of plasma membrane;GO:0005622|intracellularGO:0016020|membrane	map04626|Plant-pathogen interaction	K05391|CNGF; cyclic nucleotide gated channel, other eukaryote
TRINITY_DN26115_c0_g1	0	0	0.101135	1.60559	3.34281	1.64281	8.65626	9.19179	2.3054	gi|758190139|ref|XM_011319147.1|	gi|751348863|gb|KIL86585.1|	PF00810.17	ER_lumen_recept	COG5196	GO:0006621|protein retention in ER lumen;GO:0015031|protein transport;GO:0006890|retrograde vesicle-mediated transport, Golgi to ERGO:0006621|protein retention in ER lumen	.	GO:0005783|endoplasmic reticulum;GO:0005789|endoplasmic reticulum membrane;GO:0016021|integral component of membrane;GO:0030140|trans-Golgi network transport vesicleGO:0016021|integral component of membrane	map05110|Vibrio cholerae infection	K10949|KDELR; ER lumen protein retaining receptor
TRINITY_DN31970_c0_g1	0.494332	0.0931129	0.095731	3.08944	9.1901	8.24417	5.29748	9.14443	4.60947	gi|747094721|ref|XM_011096909.1|	gi|697151441|ref|XP_009629941.1|	PF07732.14	Cu-oxidase_3	COG2132	GO:0046274|lignin catabolic processGO:0055114|oxidation-reduction process	.	GO:0048046|apoplast	.	K05909|E1.10.3.2; laccase [EC:1.10.3.2]
TRINITY_DN22753_c0_g1	0	0	0	0.764899	1.82469	1.28241	6.40137	4.2386	1.32906	gi|758206376|ref|XM_011327223.1|	gi|751352195|gb|KIL89917.1|	PF14523.5	Syntaxin_2	COG5325	GO:0006886|intracellular protein transport;GO:0016192|vesicle-mediated transport	.	GO:0010008|endosome membrane;GO:0000139|Golgi membrane;GO:0016021|integral component of membrane;GO:0031201|SNARE complexGO:0016020|membrane	map04145|Phagosome	K13813|STX12, STX13; syntaxin 12/13
TRINITY_DN23098_c0_g2	0	0	0	0.18112	0.713253	0.448589	0.269932	1.1233	0.0834937	gi|615440944|ref|XM_007591582.1|	gi|330940305|ref|XP_003305941.1|	PF00155.20	Aminotran_1_2	COG0436	GO:0009058|biosynthetic processGO:0009058|biosynthetic process	.	GO:0005737|cytoplasm	map00350|Tyrosine metabolism;map01210|2-Oxocarboxylic acid metabolism;map01230|Biosynthesis of amino acids;map00250|Alanine, aspartate and glutamate metabolism;map00950|Isoquinoline alkaloid biosynthesis;map00400|Phenylalanine, tyrosine and tryptophan biosynthesis;map00401|Novobiocin biosynthesis;map00330|Arginine and proline metabolism;map00960|Tropane, piperidine and pyridine alkaloid biosynthe…	K00812|aspB; aspartate aminotransferase [EC:2.6.1.1]
TRINITY_DN25035_c0_g1	0.120309	0	0	1.48561	2.56699	1.2315	0.0903704	1.44641	0.195669	gi|747043679|ref|XM_011086845.1|	gi|747043680|ref|XP_011085147.1|	PF04116.12	FA_hydroxylase	ENOG4111G66	GO:0043447|alkane biosynthetic process;GO:0042742|defense response to bacterium;GO:0050832|defense response to fungus;GO:0008610|lipid biosynthetic process;GO:0006629|lipid metabolic process;GO:0009414|response to water deprivation;GO:0010025|wax biosynthetic processGO:0008610|lipid biosynthetic process;GO:0055114|oxidation-reduction process	.	GO:0005789|endoplasmic reticulum membrane;GO:0016021|integral component of membrane	map01110|Biosynthesis of secondary metabolites;map00073|Cutin, suberine and wax biosynthesis	K15404|K15404, CER1; aldehyde decarbonylase [EC:4.1.99.5]
TRINITY_DN45701_c0_g1	0	0.0329468	0	0.423158	0.867919	0.227079	1.47153	1.64866	0.357628	gi|589105436|ref|XM_006964679.1|	gi|751353625|gb|KIL91347.1|	PF13506.5	Glyco_transf_21	COG1215	GO:0006665|sphingolipid metabolic process	.	GO:0000139|Golgi membrane;GO:0016021|integral component of membrane	map01100|Metabolic pathways;map00600|Sphingolipid metabolism	K00720|UGCG; ceramide glucosyltransferase [EC:2.4.1.80]
TRINITY_DN39106_c1_g1	0.646129	0.193622	0.246464	2.92103	3.79873	4.89807	1.31385	1.51595	2.41106	gi|747103491|ref|XM_011101636.1|	gi|747103492|ref|XP_011099938.1|	PF08263.11	LRRNT_2	ENOG41102Z7	GO:0007165|signal transductionGO:0006468|protein phosphorylation	.	GO:0005576|extracellular region;GO:0016021|integral component of membrane;GO:0005886|plasma membrane	.	K00924|E2.7.1.-
TRINITY_DN34231_c0_g1	3.00767	2.59352	3.4607	0.70873	0.658984	0.838667	0.391207	0.338116	0.707881	gi|747060504|ref|XM_011078383.1|	gi|747060505|ref|XP_011076685.1|	PF00067.21	p450	COG2124	GO:0048657|anther wall tapetum cell differentiation;GO:0016132|brassinosteroid biosynthetic process;GO:0010268|brassinosteroid homeostasis;GO:0010584|pollen exine formation;GO:0009911|positive regulation of flower development;GO:0010224|response to UV-B;GO:0016125|sterol metabolic processGO:0055114|oxidation-reduction process	.	GO:0016021|integral component of membrane	map00905|Brassinosteroid biosynthesis;map01110|Biosynthesis of secondary metabolites	K09588|CYP90A1, CPD; cytochrome P450, family 90, subfamily A, polypeptide 1 [EC:1.14.-.-]
TRINITY_DN12462_c0_g1	0	0	0	0.849	2.72246	1.32174	4.12129	7.01288	1.49841	gi|685856022|ref|XM_009256769.1|	gi|751358794|gb|KIL96516.1|	PF06699.10	PIG-F	ENOG4111B1J	GO:0006506|GPI anchor biosynthetic processGO:0006506|GPI anchor biosynthetic process	.	GO:0005789|endoplasmic reticulum membrane;GO:0016021|integral component of membraneGO:0005789|endoplasmic reticulum membrane;GO:0016021|integral component of membrane	map00563|Glycosylphosphatidylinositol(GPI)-anchor biosynthesis;map01100|Metabolic pathways	K05287|PIGF; phosphatidylinositol glycan, class F [EC:2.7.-.-]
TRINITY_DN39675_c0_g2	9.30725	12.8145	14.3764	37.4829	36.0224	37.5622	26.781	31.885	36.7961	gi|747071224|ref|XM_011084169.1|	gi|747071225|ref|XP_011082471.1|	PF04321.16	RmlD_sub_bind	COG0451	GO:0042732|D-xylose metabolic process;GO:0019305|dTDP-rhamnose biosynthetic process;GO:0033320|UDP-D-xylose biosynthetic processGO:0006694|steroid biosynthetic process;GO:0055114|oxidation-reduction process	.	GO:0005768|endosome;GO:0005794|Golgi apparatus;GO:0032580|Golgi cisterna membrane;GO:0000139|Golgi membrane;GO:0016021|integral component of membrane;GO:0016020|membrane;GO:0005886|plasma membrane;GO:0005802|trans-Golgi network	map01100|Metabolic pathways;map00500|Starch and sucrose metabolism;map00520|Amino sugar and nucleotide sugar metabolism	K08678|UXS1, uxs; UDP-glucuronate decarboxylase [EC:4.1.1.35]
TRINITY_DN38330_c0_g1	0.908523	1.39866	0.473691	7.11514	4.38672	4.88542	3.16722	1.09227	3.70215	gi|747050128|ref|XM_011072823.1|	gi|747050127|ref|XP_011071124.1|	PF07690.15	MFS_1	COG2223	GO:0071249|cellular response to nitrate;GO:0042128|nitrate assimilation;GO:0015706|nitrate transportGO:0055085|transmembrane transport	.	GO:0016021|integral component of membrane;GO:0009705|plant-type vacuole membrane;GO:0005886|plasma membraneGO:0016021|integral component of membrane	map00910|Nitrogen metabolism	K02575|NRT, narK, nrtP, nasA; MFS transporter, NNP family, nitrate/nitrite transporter
TRINITY_DN38476_c0_g1	43.9109	48.2398	52.6682	16.6357	15.5777	16.3305	13.8343	16.6484	19.7008	gi|971562040|ref|XM_006353965.2|	gi|970023972|ref|XP_015073309.1|	PF02037.26	SAP	ENOG4111HR1	GO:0030263|apoptotic chromosome condensation;GO:0006915|apoptotic process;GO:0030218|erythrocyte differentiation;GO:0006397|mRNA processing;GO:0048025|negative regulation of mRNA splicing, via spliceosome;GO:0043065|positive regulation of apoptotic process;GO:0045657|positive regulation of monocyte differentiation;GO:0008380|RNA splicing	.	GO:0061574|ASAP complex;GO:0005829|cytosol;GO:0016607|nuclear speck;GO:0005730|nucleolus;GO:0005654|nucleoplasm;GO:0005634|nucleus;GO:0005886|plasma membrane	map03015|mRNA surveillance pathway;map03040|Spliceosome;map03013|RNA transport	K12875|ACIN1, ACINUS; apoptotic chromatin condensation inducer in the nucleus
TRINITY_DN38688_c0_g6	4.74105	7.17214	11.4767	150.481	102.128	131.416	86.4197	73.3008	94.0992	gi|747073855|ref|XM_011085601.1|	gi|698526835|ref|XP_009760261.1|	PF08392.11	FAE1_CUT1_RppA	ENOG410Y5VH	GO:0006633|fatty acid biosynthetic processGO:0006633|fatty acid biosynthetic process	.	GO:0016021|integral component of membraneGO:0016020|membrane	map00062|Fatty acid elongation;map01110|Biosynthesis of secondary metabolites	K15397|KCS; 3-ketoacyl-CoA synthase [EC:2.3.1.199]
TRINITY_DN34258_c3_g2	22.6525	24.3464	23.8178	58.9965	51.5378	57.0319	41.8079	38.8488	59.4187	gi|723680016|ref|XM_004234453.2|	gi|747099892|ref|XP_011098012.1|	PF07992.13	Pyr_redox_2	COG0492	GO:0019430|removal of superoxide radicalsGO:0055114|oxidation-reduction process	.	GO:0005759|mitochondrial matrix	map00450|Selenocompound metabolism;map00240|Pyrimidine metabolism	K00384|trxB; thioredoxin reductase (NADPH) [EC:1.8.1.9]
TRINITY_DN37098_c0_g2	0.299325	0.991217	0.729256	1.05117	1.26486	1.96708	1.23782	1.10513	1.72294	gi|747104042|ref|XM_011101939.1|	gi|747104043|ref|XP_011100241.1|	PF08263.11	LRRNT_2	COG4886	GO:0006468|protein phosphorylation	.	GO:0016021|integral component of membrane;GO:0005886|plasma membrane	.	K00924|E2.7.1.-
TRINITY_DN42020_c0_g1	1.03451	1.08893	0.569593	32.2655	29.3902	40.6557	30.0874	24.8161	18.6066	gi|703120743|ref|XM_010103866.1|	gi|661883667|emb|CDP12752.1|	PF00722.20	Glyco_hydro_16	COG2273	GO:0042546|cell wall biogenesis;GO:0009828|plant-type cell wall loosening;GO:0071669|plant-type cell wall organization or biogenesis;GO:0010411|xyloglucan metabolic processGO:0005975|carbohydrate metabolic process	.	GO:0048046|apoplast;GO:0005618|cell wall;GO:0005737|cytoplasm;GO:0005794|Golgi apparatus;GO:0009505|plant-type cell wall;GO:0005886|plasma membrane	.	K08235|E2.4.1.207; xyloglucan:xyloglucosyl transferase [EC:2.4.1.207]
TRINITY_DN32146_c0_g5	0	0.0851046	0	0.45544	1.43482	0.721928	0.181004	1.82513	0.419903	gi|223974048|gb|BT065336.1|	gi|926782886|ref|XP_013899917.1|	PF02991.15	Atg8	ENOG4111JAT	GO:0006974|cellular response to DNA damage stimulus;GO:0006995|cellular response to nitrogen starvation;GO:0016236|macroautophagy;GO:0015031|protein transport;GO:1901355|response to rapamycin;GO:0030587|sorocarp development;GO:0031288|sorocarp morphogenesis;GO:0030435|sporulation resulting in formation of a cellular sporeGO:0000045|autophagosome assembly	.	GO:0005776|autophagosome;GO:0000421|autophagosome membrane;GO:0005737|cytoplasm;GO:0031410|cytoplasmic vesicleGO:0005737|cytoplasm	map04068|FoxO signaling pathway;map04140|Regulation of autophagy;map04727|GABAergic synapse	K08341|GABARAP, ATG8, LC3; GABA(A) receptor-associated protein
TRINITY_DN39295_c1_g2	8.23844	6.21351	6.77735	15.0899	20.4229	16.6218	19.9402	23.288	17.0093	gi|747096346|ref|XM_011097788.1|	gi|388509296|gb|AFK42714.1|	PF04511.14	DER1	COG5291	.	.	GO:0005789|endoplasmic reticulum membrane;GO:0016021|integral component of membrane	map04141|Protein processing in endoplasmic reticulum	K13989|DERL2_3; Derlin-2/3
TRINITY_DN44267_c2_g2	8.30303	9.08952	9.1621	38.8762	31.9469	38.414	22.1081	23.1698	31.1472	gi|848928511|ref|XM_012972380.1|	gi|747084015|ref|XP_011089397.1|	PF00690.25	Cation_ATPase_N	COG0474	.	.	GO:0005783|endoplasmic reticulum;GO:0016021|integral component of membrane;GO:0005886|plasma membrane	map04742|Taste transduction;map00230|Purine metabolism	K01537|E3.6.3.8; Ca2+-transporting ATPase [EC:3.6.3.8]
TRINITY_DN25854_c0_g1	0	0	0.0249577	0.389728	1.04875	1.01674	2.41368	1.79731	0.946204	gi|758206172|ref|XM_011327123.1|	gi|751352281|gb|KIL90003.1|	PF00330.19	Aconitase	COG1048	GO:0019878|lysine biosynthetic process via aminoadipic acidGO:0008152|metabolic process	.	GO:0005739|mitochondrion	map01210|2-Oxocarboxylic acid metabolism;map01230|Biosynthesis of amino acids;map00300|Lysine biosynthesis;map01100|Metabolic pathways;map01120|Microbial metabolism in diverse environments;map01130|Biosynthesis of antibiotics	K01705|LYS4; homoaconitate hydratase [EC:4.2.1.36]
TRINITY_DN22124_c0_g1	0	0	0	0.251286	0.659712	0.207457	1.7893	0.879131	0.424743	gi|758196630|ref|XM_011322388.1|	gi|751354505|gb|KIL92227.1|	PF12999.6	PRKCSH-like	ENOG410XPE3	GO:0044267|cellular protein metabolic process;GO:0035556|intracellular signal transduction;GO:0006491|N-glycan processing;GO:0043687|post-translational protein modification;GO:0006457|protein folding	.	GO:0005783|endoplasmic reticulum;GO:0005788|endoplasmic reticulum lumen;GO:0005622|intracellular	map04141|Protein processing in endoplasmic reticulum	K08288|PRKCSH; protein kinase C substrate 80K-H
TRINITY_DN24993_c0_g2	0	0	0	0.435032	0.856581	1.25378	0.432234	1.39619	0.182312	gi|2541873|dbj|AB007994.1|	gi|758366861|emb|CEP10715.1|	PF00180.19	Iso_dh	COG0538	GO:0006103|2-oxoglutarate metabolic process;GO:0008585|female gonad development;GO:0006749|glutathione metabolic process;GO:0006097|glyoxylate cycle;GO:0006102|isocitrate metabolic process;GO:0071071|regulation of phospholipid biosynthetic process;GO:0060696|regulation of phospholipid catabolic process;GO:0014070|response to organic cyclic compound;GO:0006979|response to oxidative stress;GO:00485…	.	GO:0005829|cytosol;GO:0070062|extracellular exosome;GO:0005739|mitochondrion;GO:0005777|peroxisome	map01200|Carbon metabolism;map00020|Citrate cycle (TCA cycle);map01210|2-Oxocarboxylic acid metabolism;map04146|Peroxisome;map01230|Biosynthesis of amino acids;map00720|Carbon fixation pathways in prokaryotes;map00480|Glutathione metabolism;map01110|Biosynthesis of secondary metabolites;map01100|Metabolic pathways;map01120|Microbial metabolism in diverse environments;map01130|Biosynthesis of anti…	K00031|IDH1, IDH2, icd; isocitrate dehydrogenase [EC:1.1.1.42]
TRINITY_DN24160_c0_g1	0	0.102604	0	1.53745	3.45972	2.28473	9.65637	8.38257	3.23997	gi|758213337|ref|XM_011330532.1|	gi|751357834|gb|KIL95556.1|	PF01597.18	GCV_H	COG0509	GO:0019464|glycine decarboxylation via glycine cleavage system	.	GO:0005960|glycine cleavage complex	map00260|Glycine, serine and threonine metabolism;map01100|Metabolic pathways;map00630|Glyoxylate and dicarboxylate metabolism;map01110|Biosynthesis of secondary metabolites;map01130|Biosynthesis of antibiotics	K02437|gcvH, GCSH; glycine cleavage system H protein
TRINITY_DN48782_c0_g1	0	0	0	0.50494	0.434976	0.0625306	2.00677	1.14424	0.349156	gi|685850662|ref|XM_009254099.1|	gi|751353959|gb|KIL91681.1|	PF00076.21	RRM_1	COG0652	GO:0000398|mRNA splicing, via spliceosome;GO:0006909|phagocytosis;GO:0006457|protein folding	.	GO:0071013|catalytic step 2 spliceosome;GO:0071011|precatalytic spliceosome;GO:0000974|Prp19 complex	map03040|Spliceosome	K09564|PPIE; peptidyl-prolyl isomerase E (cyclophilin E) [EC:5.2.1.8]
TRINITY_DN42717_c0_g1	1.23119	1.39881	1.33091	7.55142	5.30752	8.77577	6.17191	4.88071	7.68263	gi|747087278|ref|XM_011092873.1|	gi|747087279|ref|XP_011091175.1|	PF01590.25	GAF	COG0642	GO:0010105|negative regulation of ethylene-activated signaling pathwayGO:0007165|signal transduction	.	GO:0005783|endoplasmic reticulum;GO:0005789|endoplasmic reticulum membrane;GO:0016021|integral component of membrane	map04075|Plant hormone signal transduction;map04075|Plant hormone signal transduction	K14509|ETR, ERS; ethylene receptor [EC:2.7.13.-];K14509|ETR, ERS; ethylene receptor [EC:2.7.13.-]
TRINITY_DN17185_c0_g3	0	0	0	0.192859	0.522144	0.286599	0.81438	1.24211	0.844601	gi|531988639|emb|HF679024.1|	gi|751355556|gb|KIL93278.1|	PF00569.16	ZZ	COG5021	GO:0006974|cellular response to DNA damage stimulus;GO:0006303|double-strand break repair via nonhomologous end joining;GO:0006886|intracellular protein transport;GO:0043161|proteasome-mediated ubiquitin-dependent protein catabolic process;GO:0016567|protein ubiquitination;GO:0007283|spermatogenesis	.	GO:0005814|centriole;GO:0005737|cytoplasm;GO:0016020|membrane;GO:0005743|mitochondrial inner membrane;GO:0005654|nucleoplasm;GO:0005634|nucleus	map04120|Ubiquitin mediated proteolysis	K10595|HERC2; E3 ubiquitin-protein ligase HERC2 [EC:2.3.2.26]
TRINITY_DN19049_c0_g1	0	0	0	0.360961	0.690993	0.397338	1.73342	1.33937	0.813501	gi|685862552|ref|XM_009260034.1|	gi|751350251|gb|KIL87973.1|	PF00722.20	Glyco_hydro_16	COG2273	GO:0005975|carbohydrate metabolic processGO:0005975|carbohydrate metabolic process	.	GO:0016021|integral component of membrane	.	.
TRINITY_DN41875_c1_g4	38.3911	21.3624	19.1665	112.973	92.6267	99.8926	46.4223	50.4746	76.0723	gi|802740747|ref|XM_012231548.1|	gi|728818314|gb|KHG02753.1|	PF00091.24	Tubulin	COG5023	GO:0007017|microtubule-based process	.	GO:0005737|cytoplasm;GO:0005874|microtubule	map05130|Pathogenic Escherichia coli infection;map04145|Phagosome;map04540|Gap junction	K07375|TUBB; tubulin beta
TRINITY_DN20618_c0_g2	0	0	0	0.0715766	0.84561	0.319099	0.533372	1.40004	0.131983	gi|758213261|ref|XM_011330494.1|	gi|699033997|emb|CEF83051.1|	PF05222.14	AlaDh_PNT_N	COG1282	GO:0006740|NADPH regeneration;GO:0055114|oxidation-reduction process;GO:0015992|proton transport;GO:0072593|reactive oxygen species metabolic process;GO:0006099|tricarboxylic acid cycle	.	GO:0016021|integral component of membrane;GO:0016020|membrane;GO:0005743|mitochondrial inner membrane;GO:0005746|mitochondrial respiratory chain;GO:0005739|mitochondrion	map00760|Nicotinate and nicotinamide metabolism;map01100|Metabolic pathways	K00323|NNT; NAD(P) transhydrogenase [EC:1.6.1.2]
TRINITY_DN50494_c0_g1	0	0	0	0.138244	0.181469	0.273917	0.778345	0.659525	0.637286	gi|302899899|ref|XM_003048106.1|	gi|902741662|gb|KNB13231.1|	PF03357.20	Snf7	ENOG4111HN3	GO:0000920|cell separation after cytokinesis;GO:0007080|mitotic metaphase plate congression;GO:0006997|nucleus organization;GO:0015031|protein transport;GO:0007034|vacuolar transport;GO:0039702|viral budding via host ESCRT complexGO:0007034|vacuolar transport	.	GO:0000815|ESCRT III complex;GO:0070062|extracellular exosome;GO:0031902|late endosome membrane	map04144|Endocytosis	K12195|CHMP6, VPS20; charged multivesicular body protein 6
TRINITY_DN36967_c3_g1	8.69551	8.70743	9.64553	1.83045	2.23459	2.59061	2.37987	2.41518	2.97022	gi|747067508|ref|XM_011082177.1|	gi|747067509|ref|XP_011080479.1|	PF00076.21	RRM_1	COG0724	GO:0008219|cell death;GO:0006952|defense response;GO:0009693|ethylene biosynthetic process;GO:0010150|leaf senescence	.	GO:0005634|nucleus	map03040|Spliceosome	K12741|HNRNPA1_3; heterogeneous nuclear ribonucleoprotein A1/A3
TRINITY_DN40782_c1_g2	0.916599	0.879244	0.77248	9.15395	9.85435	8.62809	3.65503	3.24879	5.12691	gi|922331430|ref|XM_003630765.2|	gi|747063610|ref|XP_011078360.1|	PF08263.11	LRRNT_2	ENOG410Y973	GO:0071555|cell wall organization	.	GO:0005618|cell wall;GO:0005576|extracellular region;GO:0009505|plant-type cell wall;GO:0009506|plasmodesma	.	.
TRINITY_DN20960_c0_g3	0	0	0	0.50315	2.19371	0.973204	4.49922	15.7511	1.39167	gi|14595007|emb|AJ298881.1|	gi|751349063|gb|KIL86785.1|	PF02569.14	Pantoate_ligase	COG0414	GO:0015940|pantothenate biosynthetic processGO:0015940|pantothenate biosynthetic process	.	GO:0005737|cytoplasm	map01100|Metabolic pathways;map01110|Biosynthesis of secondary metabolites;map00770|Pantothenate and CoA biosynthesis;map00410|beta-Alanine metabolism	K01918|panC; pantoate--beta-alanine ligase [EC:6.3.2.1]
TRINITY_DN7508_c0_g1	0	0	0	0.376424	0.592946	0.298339	1.57081	0.502828	0.416463	gi|685857020|ref|XM_009257268.1|	gi|751353333|gb|KIL91055.1|	PF00076.21	RRM_1	ENOG410XPT4	GO:0006397|mRNA processing;GO:0000398|mRNA splicing, via spliceosome;GO:0048026|positive regulation of mRNA splicing, via spliceosome;GO:0008380|RNA splicing;GO:0000375|RNA splicing, via transesterification reactions	.	GO:0005654|nucleoplasm;GO:0005681|spliceosomal complex;GO:0005689|U12-type spliceosomal complex	map03040|Spliceosome	K12831|SF3B4, SAP49; splicing factor 3B subunit 4
TRINITY_DN23308_c0_g1	0	0	0	0.295444	2.10878	1.24396	1.10079	1.55043	0.136195	gi|647395114|emb|LK052937.1|	gi|909150484|gb|KNE72653.1|	PF13499.5	EF-hand_7	COG5126	GO:0031287|positive regulation of sorocarp stalk cell differentiation;GO:0006470|protein dephosphorylation;GO:0043157|response to cation stress	.	GO:0005955|calcineurin complex	map04210|Apoptosis;map04380|Osteoclast differentiation;map04360|Axon guidance;map05166|HTLV-I infection;map04114|Oocyte meiosis;map04010|MAPK signaling pathway;map05014|Amyotrophic lateral sclerosis (ALS);map05031|Amphetamine addiction;map05010|Alzheimer's disease;map04650|Natural killer cell mediated cytotoxicity;map04924|Renin secretion;map04922|Glucagon signaling pathway;map04921|Oxytocin sign…	K06268|PPP3R, CNB; serine/threonine-protein phosphatase 2B regulatory subunit
TRINITY_DN26388_c0_g1	1.48688	1.2177	1.50232	0.0289624	0.22098	0.215198	0.136687	0.158897	0.467294	gi|848869968|ref|XM_012980148.1|	gi|698492689|ref|XP_009792666.1|	PF00400.31	WD40	ENOG410XS0B	GO:0009658|chloroplast organization;GO:0010100|negative regulation of photomorphogenesis;GO:0009640|photomorphogenesis;GO:0010017|red or far-red light signaling pathway;GO:0009585|red, far-red light phototransduction;GO:2000028|regulation of photoperiodism, flowering;GO:0009637|response to blue light;GO:0010218|response to far red light;GO:0010114|response to red light;GO:0048575|short-day photop…	.	GO:0080008|Cul4-RING E3 ubiquitin ligase complex;GO:0016604|nuclear body;GO:0016607|nuclear speck;GO:0005634|nucleus;GO:0016605|PML body	map04712|Circadian rhythm - plant	K16240|SPA1; protein suppressor of PHYA-105 1
TRINITY_DN44692_c0_g1	0	0	0	0	1.49235	0.709158	1.50609	1.36598	0.388212	gi|685866126|ref|XM_009261821.1|	gi|751358197|gb|KIL95919.1|	PF03443.13	Glyco_hydro_61	ENOG410YBW9	GO:0030245|cellulose catabolic process	.	GO:0005576|extracellular region	.	.
TRINITY_DN29599_c0_g1	0.115436	0.416754	0.372584	5.17811	3.70407	2.11346	2.21593	2.29454	4.39858	gi|970033472|ref|XM_015222554.1|	gi|747061622|ref|XP_011077286.1|	PF00201.17	UDPGT	COG1819	GO:0008152|metabolic processGO:0008152|metabolic process	.	GO:0043231|intracellular membrane-bounded organelle	map01110|Biosynthesis of secondary metabolites	K13496|UGT73C; UDP-glucosyl transferase 73C [EC:2.4.1.-]
TRINITY_DN39310_c2_g9	0	0	0	0.486486	1.3038	6.31905	1.50378	0.825205	0.996724	gi|445068899|gb|JX274301.1|	gi|551645358|ref|XP_005825468.1|	PF00438.19	S-AdoMet_synt_N	COG0192	GO:0006555|methionine metabolic process;GO:0006730|one-carbon metabolic process;GO:0006556|S-adenosylmethionine biosynthetic processGO:0006556|S-adenosylmethionine biosynthetic process	.	GO:0005829|cytosol;GO:0048269|methionine adenosyltransferase complex;GO:0045335|phagocytic vesicle	map01230|Biosynthesis of amino acids;map01100|Metabolic pathways;map00270|Cysteine and methionine metabolism;map01110|Biosynthesis of secondary metabolites	K00789|metK; S-adenosylmethionine synthetase [EC:2.5.1.6]
TRINITY_DN33647_c0_g1	9.43017	6.9149	8.16165	3.12259	2.71753	3.14483	2.31403	2.88064	3.31635	gi|747099989|ref|XM_011099763.1|	gi|747099990|ref|XP_011098065.1|	PF01425.20	Amidase	COG0154	GO:0006412|translation	.	GO:0009570|chloroplast stroma;GO:0030956|glutamyl-tRNA(Gln) amidotransferase complex;GO:0005739|mitochondrion	map01100|Metabolic pathways;map00970|Aminoacyl-tRNA biosynthesis	K02433|gatA, QRSL1; aspartyl-tRNA(Asn)/glutamyl-tRNA(Gln) amidotransferase subunit A [EC:6.3.5.6 6.3.5.7]
TRINITY_DN32919_c1_g6	13.8906	9.07944	10.5894	1.20166	0.822985	0.776404	0.726741	1.59521	1.25241	gi|747086944|ref|XM_011092692.1|	gi|747086945|ref|XP_011090994.1|	PF01221.17	Dynein_light	ENOG4111NK2	GO:0060271|cilium assembly;GO:2000582|positive regulation of ATP-dependent microtubule motor activity, plus-end-directed;GO:0008039|synaptic target recognition;GO:0010970|transport along microtubuleGO:0007017|microtubule-based process	.	GO:0005813|centrosome;GO:0005737|cytoplasm;GO:0005868|cytoplasmic dynein complex;GO:0016020|membrane;GO:0005874|microtubule;GO:0016459|myosin complex;GO:0031475|myosin V complex;GO:0005634|nucleusGO:0030286|dynein complex	map04962|Vasopressin-regulated water reabsorption	K10418|DYNLL; dynein light chain LC8-type
TRINITY_DN31933_c0_g1	23.9589	23.1724	20.5184	46.7913	55.796	46.9798	54.9546	37.2381	37.6462	gi|747078048|ref|XM_011087874.1|	gi|747078047|ref|XP_011086175.1|	PF03997.11	VPS28	ENOG4111IQ4	GO:0043328|protein transport to vacuole involved in ubiquitin-dependent protein catabolic process via the multivesicular body sorting pathway	.	GO:0000813|ESCRT I complex	map04144|Endocytosis	K12184|VPS28; ESCRT-I complex subunit VPS28
TRINITY_DN32412_c3_g1	14.801	12.6282	11.9816	3.16844	3.67213	3.73498	2.31123	2.56394	3.254	gi|747071446|ref|XM_011084291.1|	gi|848849902|ref|XP_012831963.1|	PF00125.23	Histone	COG5262	GO:0006342|chromatin silencing;GO:0042742|defense response to bacterium;GO:0016048|detection of temperature stimulus;GO:0009908|flower development;GO:0045892|negative regulation of transcription, DNA-templated;GO:0006970|response to osmotic stress	.	GO:0000790|nuclear chromatin;GO:0000786|nucleosome	map05322|Systemic lupus erythematosus;map05034|Alcoholism	K11251|H2A; histone H2A
TRINITY_DN26596_c0_g1	3.12992	3.59075	4.12902	7.85579	8.66173	9.21971	6.17479	6.13182	8.41416	gi|1644290|emb|Z73295.1|	gi|697168587|ref|XP_009593181.1|	PF11721.7	Malectin	COG0515	GO:0009741|response to brassinosteroid;GO:0009826|unidimensional cell growthGO:0006468|protein phosphorylation	.	GO:0016021|integral component of membrane;GO:0005886|plasma membrane;GO:0009506|plasmodesma	.	.
TRINITY_DN38041_c0_g3	41.5764	37.7428	30.5309	7.24323	8.79844	6.42615	7.76951	7.87383	8.04024	gi|747041401|ref|XM_011074531.1|	gi|747068370|ref|XP_011080941.1|	PF00230.19	MIP	COG0580	GO:0034220|ion transmembrane transportGO:0006810|transport	.	GO:0005887|integral component of plasma membraneGO:0016020|membrane	.	K09872|PIP; aquaporin PIP
TRINITY_DN35481_c0_g4	0.74987	2.3541	2.29928	13.4379	11.7414	11.2744	12.9343	12.7817	10.0277	gi|1000945415|ref|XM_002529858.2|	gi|460405802|ref|XP_004248363.1|	PF02991.15	Atg8	ENOG4111JAT	GO:0006914|autophagy;GO:0006995|cellular response to nitrogen starvation;GO:0015031|protein transportGO:0000045|autophagosome assembly	.	GO:0000421|autophagosome membrane;GO:0031410|cytoplasmic vesicle;GO:0005874|microtubuleGO:0005737|cytoplasm	map04068|FoxO signaling pathway;map04140|Regulation of autophagy;map04727|GABAergic synapse	K08341|GABARAP, ATG8, LC3; GABA(A) receptor-associated protein
TRINITY_DN20412_c0_g1	0.124978	0.117705	0.121015	0.661398	0.868199	1.77853	0.406804	0.480815	0.49364	gi|147776589|emb|AM442443.2|	gi|661875681|emb|CDP19959.1|	PF08392.11	FAE1_CUT1_RppA	ENOG411183H	GO:0006633|fatty acid biosynthetic process;GO:0009409|response to cold;GO:0009416|response to light stimulusGO:0006633|fatty acid biosynthetic process	.	GO:0016021|integral component of membraneGO:0016020|membrane	map00062|Fatty acid elongation;map01110|Biosynthesis of secondary metabolites	K15397|KCS; 3-ketoacyl-CoA synthase [EC:2.3.1.199]
TRINITY_DN26703_c0_g1	0	0	0	0.276081	1.63082	1.2764	0.274305	1.44882	0.424232	gi|255075268|ref|XM_002501263.1|	gi|599153559|gb|EYE92848.1|	PF00348.16	polyprenyl_synt	COG0142	GO:0006695|cholesterol biosynthetic process;GO:0045337|farnesyl diphosphate biosynthetic process;GO:0033384|geranyl diphosphate biosynthetic process;GO:0042493|response to drugGO:0008299|isoprenoid biosynthetic process	.	GO:0005777|peroxisome	map05164|Influenza A;map05166|HTLV-I infection;map01110|Biosynthesis of secondary metabolites;map00900|Terpenoid backbone biosynthesis;map01100|Metabolic pathways;map01130|Biosynthesis of antibiotics	K00787|FDPS; farnesyl diphosphate synthase [EC:2.5.1.1 2.5.1.10]
TRINITY_DN43816_c0_g1	0	0	0	0.864863	5.03275	3.91689	1.02809	6.88162	0.156628	gi|159480679|ref|XM_001698358.1|	gi|326509331|dbj|BAJ91582.1|	PF02874.22	ATP-synt_ab_N	COG1155	GO:0015991|ATP hydrolysis coupled proton transport;GO:0046034|ATP metabolic processGO:0015992|proton transport;GO:0046034|ATP metabolic process	.	GO:0005829|cytosol;GO:0005886|plasma membrane;GO:0033180|proton-transporting V-type ATPase, V1 domain	map05110|Vibrio cholerae infection;map04145|Phagosome;map05120|Epithelial cell signaling in Helicobacter pylori infection;map04721|Synaptic vesicle cycle;map05323|Rheumatoid arthritis;map04966|Collecting duct acid secretion;map01100|Metabolic pathways;map00190|Oxidative phosphorylation	K02145|ATPeV1A, ATP6A; V-type H+-transporting ATPase subunit A [EC:3.6.3.14]
TRINITY_DN42080_c0_g8	0	0	0.0827908	0.775693	1.23036	0.683093	1.22028	0.822359	0.65557	gi|952950755|gb|KP682368.1|	gi|747078644|ref|XP_011086491.1|	PF00201.17	UDPGT	COG1819	GO:0052544|defense response by callose deposition in cell wall;GO:0042742|defense response to bacterium;GO:0019761|glucosinolate biosynthetic processGO:0008152|metabolic process	.	GO:0043231|intracellular membrane-bounded organelle	map00966|Glucosinolate biosynthesis;map00380|Tryptophan metabolism;map01110|Biosynthesis of secondary metabolites;map01210|2-Oxocarboxylic acid metabolism	K11820|UGT74B1; N-hydroxythioamide S-beta-glucosyltransferase [EC:2.4.1.195]
TRINITY_DN10861_c0_g1	0	0	0	0.550056	0.920605	0.653929	1.63955	1.04967	0.253568	gi|517309970|emb|HF679023.1|	gi|751357219|gb|KIL94941.1|	PF08211.11	dCMP_cyt_deam_2	COG0295	GO:0007166|cell surface receptor signaling pathway;GO:0009972|cytidine deamination;GO:0019858|cytosine metabolic process;GO:0030308|negative regulation of cell growth;GO:0045980|negative regulation of nucleotide metabolic process;GO:0043312|neutrophil degranulation;GO:0051289|protein homotetramerization;GO:0043097|pyrimidine nucleoside salvage;GO:0008655|pyrimidine-containing compound salvageGO:0…	.	GO:0005829|cytosol;GO:0005576|extracellular region;GO:1904813|ficolin-1-rich granule lumen;GO:0034774|secretory granule lumen;GO:1904724|tertiary granule lumen	map01100|Metabolic pathways;map00983|Drug metabolism - other enzymes;map00240|Pyrimidine metabolism	K01489|cdd, CDA; cytidine deaminase [EC:3.5.4.5]
TRINITY_DN38484_c2_g1	1.32783	0.973589	0.94919	1.87747	2.48513	2.54527	2.32058	6.05125	1.86348	gi|747094883|ref|XM_011096997.1|	gi|747094882|ref|XP_011095298.1|	PF00232.17	Glyco_hydro_1	COG2723	GO:0005975|carbohydrate metabolic process;GO:1901657|glycosyl compound metabolic processGO:0005975|carbohydrate metabolic process	.	GO:0009505|plant-type cell wall	map01110|Biosynthesis of secondary metabolites;map01100|Metabolic pathways;map00940|Phenylpropanoid biosynthesis;map00460|Cyanoamino acid metabolism;map00500|Starch and sucrose metabolism	K01188|E3.2.1.21; beta-glucosidase [EC:3.2.1.21]
TRINITY_DN42322_c2_g3	7.59162	7.04841	8.8975	1.62819	1.60296	2.25827	1.11443	1.08747	1.40107	gi|747047142|ref|XM_011071224.1|	gi|747047143|ref|XP_011069526.1|	PF00355.25	Rieske	COG4638	GO:0015995|chlorophyll biosynthetic processGO:0055114|oxidation-reduction process	.	GO:0031969|chloroplast membrane;GO:0009535|chloroplast thylakoid membrane	map00860|Porphyrin and chlorophyll metabolism;map01100|Metabolic pathways;map01110|Biosynthesis of secondary metabolites	K13600|CAO; chlorophyllide a oxygenase [EC:1.14.13.122]
TRINITY_DN28835_c1_g1	0	0.655975	0	7.1087	51.3227	64.9484	10.9869	72.5166	3.07473	gi|302404199|ref|XM_002999892.1|	gi|168004133|ref|XP_001754766.1|	PF00238.18	Ribosomal_L14	COG0093	GO:0072717|cellular response to actinomycin D;GO:0071157|negative regulation of cell cycle arrest;GO:2000059|negative regulation of protein ubiquitination involved in ubiquitin-dependent protein catabolic process;GO:0000122|negative regulation of transcription from RNA polymerase II promoter;GO:0071158|positive regulation of cell cycle arrest;GO:0008284|positive regulation of cell proliferation;G…	.	GO:0022625|cytosolic large ribosomal subunit;GO:0070062|extracellular exosome;GO:0031012|extracellular matrix;GO:0005925|focal adhesion;GO:0016020|membrane;GO:0005730|nucleolus;GO:0005654|nucleoplasm;GO:0043234|protein complex;GO:0005840|ribosomeGO:0005840|ribosome	map03010|Ribosome	K02894|RP-L23e, RPL23; large subunit ribosomal protein L23e
TRINITY_DN31945_c2_g2	0.053935	0	0.174082	4.09569	6.74415	9.76696	42.2779	6.9166	12.9323	gi|685849008|ref|XM_009253272.1|	gi|587724928|gb|EWZ96265.1|	PF00270.28	DEAD	COG0513	GO:0000184|nuclear-transcribed mRNA catabolic process, nonsense-mediated decay;GO:0006364|rRNA processing	.	GO:0005737|cytoplasm;GO:0005634|nucleus	map05205|Proteoglycans in cancer;map03040|Spliceosome;map05202|Transcriptional misregulation in cancer	K12823|DDX5, DBP2; ATP-dependent RNA helicase DDX5/DBP2 [EC:3.6.4.13]
TRINITY_DN34406_c3_g2	0	0	0	1.61404	9.02341	8.10936	1.60366	18.2053	0.425171	gi|695370545|ref|XM_009516042.1|	gi|301123677|ref|XP_002909565.1|	PF01776.16	Ribosomal_L22e	ENOG4111UVJ	GO:0002181|cytoplasmic translationGO:0006412|translation	.	GO:0022625|cytosolic large ribosomal subunitGO:0005622|intracellular;GO:0005840|ribosome	map03010|Ribosome	K02891|RP-L22e, RPL22; large subunit ribosomal protein L22e
TRINITY_DN32535_c1_g9	0.0537479	0	0	4.69551	3.68042	2.61219	2.44031	2.41241	2.16456	gi|747103042|ref|XM_011101405.1|	gi|747103043|ref|XP_011099707.1|	PF00850.18	Hist_deacetyl	COG0123	GO:0009294|DNA mediated transformation;GO:0016573|histone acetylation;GO:0009861|jasmonic acid and ethylene-dependent systemic resistance;GO:0045892|negative regulation of transcription, DNA-templated;GO:0009405|pathogenesis;GO:1902459|positive regulation of stem cell population maintenance;GO:2000026|regulation of multicellular organismal development;GO:0006351|transcription, DNA-templated	.	GO:0000118|histone deacetylase complex;GO:0005634|nucleus	map05200|Pathways in cancer;map05203|Viral carcinogenesis;map05202|Transcriptional misregulation in cancer;map04110|Cell cycle;map04919|Thyroid hormone signaling pathway;map05220|Chronic myeloid leukemia;map04330|Notch signaling pathway;map05016|Huntington's disease;map05169|Epstein-Barr virus infection;map05034|Alcoholism	K06067|HDAC1_2; histone deacetylase 1/2 [EC:3.5.1.98]
TRINITY_DN35540_c0_g2	0	0.134987	0	2.70895	22.0114	19.2157	3.51692	33.0845	1.63175	gi|551650734|ref|XM_005828093.1|	gi|907090589|gb|KNC96997.1|	PF00318.19	Ribosomal_S2	COG0052	GO:0000447|endonucleolytic cleavage in ITS1 to separate SSU-rRNA from 5.8S rRNA and LSU-rRNA from tricistronic rRNA transcript (SSU-rRNA, 5.8S rRNA, LSU-rRNA);GO:0000461|endonucleolytic cleavage to generate mature 3'-end of SSU-rRNA from (SSU-rRNA, 5.8S rRNA, LSU-rRNA);GO:0000028|ribosomal small subunit assembly;GO:0006407|rRNA export from nucleus;GO:0006412|translationGO:0006412|translation	.	GO:0030686|90S preribosome;GO:0022627|cytosolic small ribosomal subunitGO:0005622|intracellular;GO:0005840|ribosome	map03010|Ribosome	K02998|RP-SAe, RPSA; small subunit ribosomal protein SAe
TRINITY_DN30055_c0_g2	0	0	0	0.495138	0.487465	1.22633	0.393562	1.70076	0	gi|389626732|ref|XM_003710972.1|	gi|909134075|gb|KNE60269.1|	PF00133.21	tRNA-synt_1	COG0525	GO:0006438|valyl-tRNA aminoacylationGO:0006418|tRNA aminoacylation for protein translation	.	GO:0005737|cytoplasm	map00970|Aminoacyl-tRNA biosynthesis	K01873|VARS, valS; valyl-tRNA synthetase [EC:6.1.1.9]
TRINITY_DN31630_c0_g1	16.0251	20.6053	20.6272	192.199	163.604	210.535	136.951	114.627	142.332	gi|698504730|ref|XM_009799562.1|	gi|848862915|ref|XP_012832231.1|	PF03106.14	WRKY	ENOG4112BTF	GO:0010120|camalexin biosynthetic process;GO:0070370|cellular heat acclimation;GO:0034605|cellular response to heat;GO:0042742|defense response to bacterium;GO:0050832|defense response to fungus;GO:0010508|positive regulation of autophagy;GO:0010200|response to chitin;GO:0009409|response to cold;GO:0009408|response to heat;GO:0006970|response to osmotic stress;GO:0009651|response to salt stress;G…	.	GO:0005634|nucleus	map04626|Plant-pathogen interaction	K13424|WRKY33; WRKY transcription factor 33
TRINITY_DN31488_c1_g4	0	0.0926695	0.19055	0.198369	2.73414	0.589574	0.0985468	4.82647	0.640118	gi|171688577|ref|XM_001909194.1|	gi|926781222|ref|XP_013899085.1|	PF00240.22	ubiquitin	COG1552	GO:0006464|cellular protein modification process;GO:0002181|cytoplasmic translation;GO:0007219|Notch signaling pathway;GO:0016567|protein ubiquitination;GO:0006412|translation;GO:0006511|ubiquitin-dependent protein catabolic processGO:0006412|translation	.	GO:0005829|cytosol;GO:0022625|cytosolic large ribosomal subunit;GO:0005634|nucleusGO:0005840|ribosome	map03010|Ribosome	K02927|RP-L40e, RPL40; large subunit ribosomal protein L40e
TRINITY_DN44010_c0_g1	11.4266	10.6361	11.7373	4.81846	4.84774	5.32519	4.21526	4.8631	4.20354	gi|747041987|ref|XM_011077769.1|	gi|747041988|ref|XP_011076071.1|	PF00035.25	dsrm	COG1643	GO:0006396|RNA processing	.	GO:0005737|cytoplasm;GO:0005739|mitochondrion	map03018|RNA degradation;map03018|RNA degradation;map03018|RNA degradation	K14442|DHX36, RHAU; ATP-dependent RNA helicase DHX36 [EC:3.6.4.13];K14442|DHX36, RHAU; ATP-dependent RNA helicase DHX36 [EC:3.6.4.13];K14442|DHX36, RHAU; ATP-dependent RNA helicase DHX36 [EC:3.6.4.13]
TRINITY_DN33215_c2_g6	2.4667	2.92919	2.97694	20.7567	16.8873	19.8497	11.6006	11.0371	13.2564	gi|747057815|ref|XM_011076926.1|	gi|848929248|ref|XP_012828068.1|	PF13499.5	EF-hand_7	ENOG410XRMJ	GO:0009738|abscisic acid-activated signaling pathway;GO:0035556|intracellular signal transduction;GO:0018105|peptidyl-serine phosphorylation;GO:0046777|protein autophosphorylation	.	GO:0005737|cytoplasm;GO:0005634|nucleus;GO:0005886|plasma membrane	map04626|Plant-pathogen interaction;map05145|Toxoplasmosis	K13412|CPK; calcium-dependent protein kinase [EC:2.7.11.1]
TRINITY_DN32221_c2_g1	0	0.0698347	0	5.00788	36.9771	32.4336	6.23815	54.7002	1.48161	gi|930414752|ref|XM_014326174.1|	gi|971514905|dbj|GAQ83309.1|	PF01015.17	Ribosomal_S3Ae	COG1890	GO:0002181|cytoplasmic translationGO:0006412|translation	.	GO:0005829|cytosol;GO:0005840|ribosomeGO:0005840|ribosome	map03010|Ribosome	K02984|RP-S3Ae, RPS3A; small subunit ribosomal protein S3Ae
TRINITY_DN38829_c3_g4	1.85597	1.74796	1.7372	3.18044	4.85023	2.96552	3.90351	4.64116	5.46209	gi|747105329|ref|XM_011102638.1|	gi|629089166|gb|KCW55419.1|	PF00274.18	Glycolytic	COG3588	GO:0006094|gluconeogenesis;GO:0006096|glycolytic process;GO:0009737|response to abscisic acid;GO:0046686|response to cadmium ionGO:0006096|glycolytic process	.	GO:0048046|apoplast;GO:0009507|chloroplast;GO:0009941|chloroplast envelope;GO:0009570|chloroplast stroma;GO:0016020|membrane;GO:0010287|plastoglobule;GO:0009579|thylakoid	map00030|Pentose phosphate pathway;map00680|Methane metabolism;map01200|Carbon metabolism;map01230|Biosynthesis of amino acids;map00010|Glycolysis / Gluconeogenesis;map00710|Carbon fixation in photosynthetic organisms;map01110|Biosynthesis of secondary metabolites;map00051|Fructose and mannose metabolism;map01100|Metabolic pathways;map01120|Microbial metabolism in diverse environments;map01130|Bi…	K01623|ALDO; fructose-bisphosphate aldolase, class I [EC:4.1.2.13]
TRINITY_DN43450_c2_g1	36.2965	47.2829	31.7148	195.501	153.995	204.561	111.473	119.496	166.609	gi|747104999|ref|XM_011102458.1|	gi|747050598|ref|XP_011071378.1|	PF00549.18	Ligase_CoA	COG0074	GO:0006629|lipid metabolic processGO:0008152|metabolic process	.	GO:0005829|cytosol	map00020|Citrate cycle (TCA cycle);map00720|Carbon fixation pathways in prokaryotes;map01110|Biosynthesis of secondary metabolites;map01100|Metabolic pathways;map01120|Microbial metabolism in diverse environments;map01130|Biosynthesis of antibiotics	K01648|ACLY; ATP citrate (pro-S)-lyase [EC:2.3.3.8]
TRINITY_DN35148_c1_g2	11.3061	16.0855	19.53	77.4458	64.3645	70.184	63.9933	62.8958	59.8119	gi|747057817|ref|XM_011076927.1|	gi|848929248|ref|XP_012828068.1|	PF00069.24	Pkinase	ENOG410XRMJ	GO:0009738|abscisic acid-activated signaling pathway;GO:0035556|intracellular signal transduction;GO:0018105|peptidyl-serine phosphorylation;GO:0046777|protein autophosphorylationGO:0006468|protein phosphorylation	.	GO:0005737|cytoplasm;GO:0005634|nucleus;GO:0005886|plasma membraneGO:0016020|membrane	map04626|Plant-pathogen interaction;map05145|Toxoplasmosis;map04626|Plant-pathogen interaction;map05145|Toxoplasmosis	K13412|CPK; calcium-dependent protein kinase [EC:2.7.11.1];K13412|CPK; calcium-dependent protein kinase [EC:2.7.11.1]
TRINITY_DN23699_c0_g3	0	0.0971411	0	0.259927	1.22831	0.515019	0.258255	1.53765	0.095858	gi|255086860|ref|XM_002509351.1|	gi|255086861|ref|XP_002509397.1|	PF01398.20	JAB	COG5178	GO:0071222|cellular response to lipopolysaccharide;GO:0071356|cellular response to tumor necrosis factor;GO:0000398|mRNA splicing, via spliceosome;GO:0000244|spliceosomal tri-snRNP complex assembly	.	GO:0071013|catalytic step 2 spliceosome;GO:0016020|membrane;GO:0016607|nuclear speck;GO:0005634|nucleus;GO:0046540|U4/U6 x U5 tri-snRNP complex;GO:0005682|U5 snRNP	map03040|Spliceosome	K12856|PRPF8, PRP8; pre-mRNA-processing factor 8
TRINITY_DN30132_c0_g3	0	0	0	0.190507	1.06281	0.817854	0.31547	0.545315	0.117095	gi|615417654|ref|XM_007585545.1|	gi|551651852|ref|XP_005828706.1|	PF00676.19	E1_dh	COG0567	GO:0006103|2-oxoglutarate metabolic process;GO:0021695|cerebellar cortex development;GO:0006091|generation of precursor metabolites and energy;GO:0006096|glycolytic process;GO:0021766|hippocampus development;GO:0006734|NADH metabolic process;GO:0061034|olfactory bulb mitral cell layer development;GO:0021860|pyramidal neuron development;GO:0021756|striatum development;GO:0006104|succinyl-CoA metab…	.	GO:0005759|mitochondrial matrix;GO:0031966|mitochondrial membrane;GO:0005739|mitochondrion;GO:0045252|oxoglutarate dehydrogenase complex	map01200|Carbon metabolism;map00020|Citrate cycle (TCA cycle);map00310|Lysine degradation;map01110|Biosynthesis of secondary metabolites;map01100|Metabolic pathways;map00380|Tryptophan metabolism;map01120|Microbial metabolism in diverse environments;map01130|Biosynthesis of antibiotics	K00164|OGDH, sucA; 2-oxoglutarate dehydrogenase E1 component [EC:1.2.4.2]
TRINITY_DN37858_c1_g2	3.73234	3.08211	3.37828	0.599782	0.375765	0.37813	0.10835	0.312152	0.427304	gi|589823921|gb|KF953483.1|	gi|589823922|gb|AHL20269.1|	PF02705.15	K_trans	COG3158	GO:0071805|potassium ion transmembrane transport	.	GO:0016021|integral component of membrane;GO:0005886|plasma membraneGO:0016020|membrane	.	K03549|kup; KUP system potassium uptake protein
TRINITY_DN40885_c1_g4	9.64861	8.4769	9.22393	1.7475	2.10274	1.55638	1.22766	0.858947	1.59487	gi|747052482|ref|XM_011074061.1|	gi|747052483|ref|XP_011072363.1|	PF01925.18	TauE	ENOG410XQGE	GO:0006810|transport	.	GO:0016021|integral component of membraneGO:0016021|integral component of membrane	.	.
TRINITY_DN51581_c0_g1	0	0	0.0237622	0.247373	0.974158	0.612681	2.38408	1.65221	1.09474	gi|758193025|ref|XM_011320588.1|	gi|751358726|gb|KIL96448.1|	PF00378.19	ECH_1	ENOG410XTHX	GO:0006635|fatty acid beta-oxidationGO:0008152|metabolic process	.	GO:0070062|extracellular exosome;GO:0016020|membrane;GO:0005739|mitochondrion;GO:0005777|peroxisome	map04146|Peroxisome	K12663|ECH1; delta(3,5)-Delta(2,4)-dienoyl-CoA isomerase [EC:5.3.3.-]
TRINITY_DN42317_c0_g1	16.0581	13.1535	13.7475	4.68379	5.76843	6.25809	3.37881	4.5375	6.01421	gi|747079799|ref|XM_011088822.1|	gi|747079800|ref|XP_011087124.1|	PF16746.4	BAR_3	COG5347	GO:0006897|endocytosis;GO:0009965|leaf morphogenesis;GO:0010087|phloem or xylem histogenesis;GO:0009733|response to auxin;GO:0010051|xylem and phloem pattern formation	.	GO:0005829|cytosol;GO:0005886|plasma membrane;GO:0030140|trans-Golgi network transport vesicleGO:0005737|cytoplasm	map04144|Endocytosis	K12489|ACAP; Arf-GAP with coiled-coil, ANK repeat and PH domain-containing protein
TRINITY_DN31915_c0_g1	0	0	0	0.645601	2.3883	1.51178	0.622011	3.43465	0.360743	gi|255944492|ref|XM_002562968.1|	gi|695073151|ref|XP_009383728.1|	PF07992.13	Pyr_redox_2	COG1249	GO:0045454|cell redox homeostasis;GO:0046686|response to cadmium ionGO:0055114|oxidation-reduction process;GO:0008033|tRNA processing;GO:0045454|cell redox homeostasis	.	GO:0048046|apoplast;GO:0005759|mitochondrial matrix;GO:0005747|mitochondrial respiratory chain complex I;GO:0005739|mitochondrion	map00620|Pyruvate metabolism;map01200|Carbon metabolism;map00280|Valine, leucine and isoleucine degradation;map00630|Glyoxylate and dicarboxylate metabolism;map00020|Citrate cycle (TCA cycle);map00640|Propanoate metabolism;map00010|Glycolysis / Gluconeogenesis;map00260|Glycine, serine and threonine metabolism;map01110|Biosynthesis of secondary metabolites;map01100|Metabolic pathways;map01120|Micr…	K00382|DLD, lpd, pdhD; dihydrolipoamide dehydrogenase [EC:1.8.1.4]
TRINITY_DN36788_c2_g1	0	0	0	0.762875	0.512082	1.37415	0.378984	2.91157	0.79926	gi|1883002|emb|X90948.1|	gi|672391793|gb|AIJ27588.1|	PF00012.19	HSP70	COG0443	GO:0016567|protein ubiquitination;GO:0006355|regulation of transcription, DNA-templated;GO:0009617|response to bacterium;GO:0046686|response to cadmium ion;GO:0009408|response to heat;GO:0009644|response to high light intensity;GO:0042542|response to hydrogen peroxide;GO:0009266|response to temperature stimulus;GO:0009615|response to virus;GO:0006351|transcription, DNA-templated	.	GO:0048046|apoplast;GO:0005618|cell wall;GO:0005829|cytosol;GO:0005794|Golgi apparatus;GO:0005739|mitochondrion;GO:0005634|nucleus;GO:0005886|plasma membrane;GO:0005774|vacuolar membrane	map04915|Estrogen signaling pathway;map04141|Protein processing in endoplasmic reticulum;map04144|Endocytosis;map03040|Spliceosome;map04010|MAPK signaling pathway;map05134|Legionellosis;map05164|Influenza A;map05162|Measles;map05145|Toxoplasmosis;map04612|Antigen processing and presentation;map05169|Epstein-Barr virus infection	K03283|HSPA1_8; heat shock 70kDa protein 1/8
TRINITY_DN17482_c0_g1	0	0	0	0.333083	0.721428	0.593974	0.595693	0.508495	0.798442	gi|596709852|ref|XM_007284138.1|	gi|751351670|gb|KIL89392.1|	PF00107.25	ADH_zinc_N	COG1063	GO:0030317|flagellated sperm motility;GO:0046370|fructose biosynthetic process;GO:0051160|L-xylitol catabolic process;GO:0051164|L-xylitol metabolic process;GO:0046686|response to cadmium ion;GO:0046688|response to copper ion;GO:0042493|response to drug;GO:0009725|response to hormone;GO:0031667|response to nutrient levels;GO:0006970|response to osmotic stress;GO:0006062|sorbitol catabolic process…	.	GO:0070062|extracellular exosome;GO:0016020|membrane;GO:0031966|mitochondrial membrane;GO:0005739|mitochondrion;GO:0031514|motile cilium	map01100|Metabolic pathways;map00040|Pentose and glucuronate interconversions;map00051|Fructose and mannose metabolism	K00008|SORD, gutB; L-iditol 2-dehydrogenase [EC:1.1.1.14]
TRINITY_DN41463_c1_g2	17.6402	15.8889	17.8259	4.59459	5.66305	4.9302	6.22505	8.09598	6.6787	gi|697111513|ref|XM_009611340.1|	gi|747092286|ref|XP_011093897.1|	PF01504.17	PIP5K	COG0459	GO:0010256|endomembrane system organization;GO:0009555|pollen development;GO:0042147|retrograde transport, endosome to Golgi;GO:0090332|stomatal closure;GO:0007033|vacuole organizationGO:0046488|phosphatidylinositol metabolic process	.	GO:0005829|cytosol;GO:0005768|endosome;GO:0010008|endosome membrane;GO:0005739|mitochondrion	map00562|Inositol phosphate metabolism;map04070|Phosphatidylinositol signaling system;map04145|Phagosome;map04810|Regulation of actin cytoskeleton	K00921|PIKFYVE, FAB1; 1-phosphatidylinositol-3-phosphate 5-kinase [EC:2.7.1.150]
TRINITY_DN24446_c0_g1	0	0	0	0	1.68543	1.13069	0.212618	1.22509	0.197297	gi|628284125|ref|XM_007756511.1|	gi|909127365|gb|KNE54676.1|	PF01409.19	tRNA-synt_2d	COG0016	GO:0006432|phenylalanyl-tRNA aminoacylation;GO:0051290|protein heterotetramerizationGO:0043039|tRNA aminoacylation	.	GO:0005737|cytoplasm;GO:0016020|membrane;GO:0009328|phenylalanine-tRNA ligase complexGO:0005737|cytoplasm	map00970|Aminoacyl-tRNA biosynthesis	K01889|FARSA, pheS; phenylalanyl-tRNA synthetase alpha chain [EC:6.1.1.20]
TRINITY_DN15578_c0_g1	0	0	0	0.246397	1.06735	0.683497	1.9585	1.12847	1.31759	gi|517312918|emb|HF679025.1|	gi|751353336|gb|KIL91058.1|	PF09138.10	Urm1	COG5131	GO:0034227|tRNA thio-modificationGO:0034227|tRNA thio-modification	.	GO:0005737|cytoplasmGO:0005737|cytoplasm	map04122|Sulfur relay system	K12161|URM1; ubiquitin related modifier 1
TRINITY_DN20087_c0_g1	0	0	0	0.516587	1.15957	0.511783	2.64844	1.61671	1.18117	gi|699037166|emb|HG970333.1|	gi|751351935|gb|KIL89657.1|	PF03099.18	BPL_LplA_LipB	COG0321	GO:0006464|cellular protein modification process;GO:0009107|lipoate biosynthetic processGO:0006464|cellular protein modification process	.	GO:0005737|cytoplasm	map00785|Lipoic acid metabolism;map01100|Metabolic pathways	K03801|lipB; lipoyl(octanoyl) transferase [EC:2.3.1.181]
TRINITY_DN22152_c0_g1	0	0	0	0.266166	1.17148	0.480848	2.61343	2.47985	0.923849	gi|685858728|ref|XM_009258122.1|	gi|751347907|gb|KIL85629.1|	PF00403.25	HMA	COG2217	GO:0006878|cellular copper ion homeostasis;GO:0006882|cellular zinc ion homeostasis;GO:0015677|copper ion import;GO:0006825|copper ion transport;GO:0015680|intracellular copper ion transport;GO:0034220|ion transmembrane transport;GO:0007595|lactation;GO:0046688|response to copper ion;GO:0051208|sequestering of calcium ionGO:0030001|metal ion transport	.	GO:0005794|Golgi apparatus;GO:0000139|Golgi membrane;GO:0005887|integral component of plasma membrane;GO:0005770|late endosome;GO:0016020|membrane;GO:0005739|mitochondrion;GO:0032588|trans-Golgi network membrane	.	K17686|copA, ATP7; Cu+-exporting ATPase [EC:3.6.3.54]
TRINITY_DN33092_c4_g4	5.73078	7.67781	4.03803	38.8099	35.0845	32.1886	26.9194	25.7737	33.2812	gi|747107225|ref|XM_011103619.1|	gi|747107226|ref|XP_011101921.1|	PF00230.19	MIP	COG0580	GO:0015700|arsenite transport;GO:0080170|hydrogen peroxide transmembrane transport;GO:0046685|response to arsenic-containing substanceGO:0006810|transport	.	GO:0005887|integral component of plasma membrane;GO:0005886|plasma membraneGO:0016020|membrane	.	K09874|NIP; aquaporin NIP
TRINITY_DN39257_c2_g1	2.45516	2.68652	2.14369	16.766	13.1965	15.2354	5.41534	6.25148	9.27205	gi|747077338|ref|XM_011087485.1|	gi|747100887|ref|XP_011098550.1|	PF08263.11	LRRNT_2	COG0515	GO:0006952|defense response;GO:1900425|negative regulation of defense response to bacterium;GO:0006468|protein phosphorylation;GO:1900150|regulation of defense response to fungusGO:0006468|protein phosphorylation	.	GO:0009507|chloroplast;GO:0016021|integral component of membrane;GO:0016020|membrane;GO:0005886|plasma membrane	.	.
TRINITY_DN43276_c1_g1	5.39595	4.35595	4.71168	1.05223	1.62561	1.4915	1.02938	1.77628	1.64175	gi|747069468|ref|XM_011083227.1|	gi|747069467|ref|XP_011081528.1|	PF01406.18	tRNA-synt_1e	COG0215	GO:0042407|cristae formation;GO:0006423|cysteinyl-tRNA aminoacylation;GO:0010197|polar nucleus fusion;GO:0043067|regulation of programmed cell deathGO:0006418|tRNA aminoacylation for protein translation;GO:0006423|cysteinyl-tRNA aminoacylation	.	GO:0009507|chloroplast;GO:0009570|chloroplast stroma;GO:0005739|mitochondrionGO:0005737|cytoplasm	map00970|Aminoacyl-tRNA biosynthesis	K01883|CARS, cysS; cysteinyl-tRNA synthetase [EC:6.1.1.16]
TRINITY_DN22304_c0_g1	0	0	0	0	0.680295	1.17356	0.686558	3.1553	0.182024	gi|631247374|ref|XM_007920418.1|	gi|672828850|gb|KFH73739.1|	PF00025.20	Arf	ENOG410XNZV	GO:0061724|lipophagy;GO:0006909|phagocytosis;GO:1905303|positive regulation of macropinocytosis;GO:0060627|regulation of vesicle-mediated transport	.	GO:0000421|autophagosome membrane;GO:0032009|early phagosome;GO:0032419|extrinsic component of lysosome membrane;GO:0031902|late endosome membrane;GO:0005811|lipid droplet;GO:0005764|lysosome;GO:0044354|macropinosome;GO:0045335|phagocytic vesicle;GO:0032195|post-lysosomal vacuole	map05132|Salmonella infection;map05146|Amoebiasis;map04145|Phagosome;map04144|Endocytosis;map05152|Tuberculosis	K07897|RAB7A; Ras-related protein Rab-7A
TRINITY_DN30401_c0_g1	0.304227	1.12317	0.848387	18.1056	26.6168	24.2201	31.4932	26.2291	21.1714	gi|697172564|ref|XM_009596920.1|	gi|697172565|ref|XP_009595215.1|	PF01453.23	B_lectin	ENOG410YBN4	GO:0006952|defense responseGO:0048544|recognition of pollen;GO:0006468|protein phosphorylation	.	GO:0016021|integral component of membrane	.	.
TRINITY_DN29381_c0_g1	3.62586	2.86015	2.81582	0.630801	0.803681	0.937402	0.479274	0.548769	0.632896	gi|1000941620|ref|XM_015727108.1|	gi|697103680|ref|XP_009605643.1|	PF09765.8	WD-3	ENOG410YC2U	GO:0006974|cellular response to DNA damage stimulus;GO:0006281|DNA repair;GO:0007276|gamete generation;GO:0036297|interstrand cross-link repair;GO:0006513|protein monoubiquitination;GO:0042127|regulation of cell proliferation	.	GO:0005737|cytoplasm;GO:0043240|Fanconi anaemia nuclear complex;GO:0043231|intracellular membrane-bounded organelle;GO:0016604|nuclear body;GO:0005635|nuclear envelope;GO:0005654|nucleoplasm	map03460|Fanconi anemia pathway;map04120|Ubiquitin mediated proteolysis;map03460|Fanconi anemia pathway;map04120|Ubiquitin mediated proteolysis	K10606|FANCL, PHF9; E3 ubiquitin-protein ligase FANCL [EC:2.3.2.27];K10606|FANCL, PHF9; E3 ubiquitin-protein ligase FANCL [EC:2.3.2.27]
TRINITY_DN28153_c0_g1	3.98747	2.97208	2.86615	0.542502	1.62656	1.07491	0.735017	0.588211	2.04616	gi|747075327|ref|XM_011086392.1|	gi|747075328|ref|XP_011084694.1|	PF13344.5	Hydrolase_6	COG0647	GO:0030836|positive regulation of actin filament depolymerization;GO:0006470|protein dephosphorylation;GO:0032361|pyridoxal phosphate catabolic process;GO:0032465|regulation of cytokinesis;GO:0007088|regulation of mitotic nuclear division	.	GO:0005856|cytoskeleton;GO:0005829|cytosol;GO:0031258|lamellipodium membrane;GO:0032587|ruffle membrane	map00750|Vitamin B6 metabolism;map01100|Metabolic pathways	K07758|PDXP; pyridoxal phosphatase [EC:3.1.3.74]
TRINITY_DN31123_c0_g2	0	0	0	0.367567	0.723742	0.463462	1.29481	0.733307	0.739388	gi|685851616|ref|XM_009254566.1|	gi|751346101|gb|KIL83823.1|	PF00642.23	zf-CCCH	COG5084	GO:0006397|mRNA processing	.	GO:0005634|nucleus	map05164|Influenza A;map03015|mRNA surveillance pathway	K14404|CPSF4, YTH1; cleavage and polyadenylation specificity factor subunit 4
TRINITY_DN36970_c1_g1	2.60238	3.53595	3.98079	10.7465	10.1853	11.7562	6.2963	7.57075	9.59815	gi|974031682|gb|KT834990.1|	gi|747089223|ref|XP_011092241.1|	PF12047.7	DNMT1-RFD	COG0270	GO:0010424|DNA methylation on cytosine within a CG sequence;GO:0010216|maintenance of DNA methylation	.	GO:0005634|nucleus	map00270|Cysteine and methionine metabolism;map01100|Metabolic pathways;map05206|MicroRNAs in cancer	K00558|DNMT1, dcm; DNA (cytosine-5)-methyltransferase 1 [EC:2.1.1.37]
TRINITY_DN40468_c0_g1	34.0427	36.685	32.5127	60.8207	65.5142	65.9106	60.4135	59.9759	65.5426	gi|802601926|ref|XM_012217696.1|	gi|747043103|ref|XP_011082096.1|	PF00202.20	Aminotran_3	COG4992	GO:0006526|arginine biosynthetic process;GO:0042742|defense response to bacterium;GO:0044419|interspecies interaction between organisms;GO:0080022|primary root development;GO:0048364|root development	.	GO:0009507|chloroplast;GO:0009570|chloroplast stroma;GO:0005739|mitochondrion	map01210|2-Oxocarboxylic acid metabolism;map01230|Biosynthesis of amino acids;map01110|Biosynthesis of secondary metabolites;map01100|Metabolic pathways;map00220|Arginine biosynthesis;map01130|Biosynthesis of antibiotics	K00818|E2.6.1.11, argD; acetylornithine aminotransferase [EC:2.6.1.11]
TRINITY_DN32776_c0_g1	0	0	0	0.580112	0.652712	1.39574	0.0823402	2.0559	0.152813	gi|317032111|ref|XM_001394018.2|	gi|972230441|emb|CEL09445.1|	PF00549.18	Ligase_CoA	COG0045	GO:0006085|acetyl-CoA biosynthetic process;GO:0006695|cholesterol biosynthetic process;GO:0006101|citrate metabolic process;GO:0006633|fatty acid biosynthetic process;GO:0046949|fatty-acyl-CoA biosynthetic process;GO:0008610|lipid biosynthetic process;GO:0043312|neutrophil degranulation;GO:0006107|oxaloacetate metabolic process;GO:0031325|positive regulation of cellular metabolic processGO:000815…	.	GO:0035578|azurophil granule lumen;GO:0009346|citrate lyase complex;GO:0005829|cytosol;GO:0070062|extracellular exosome;GO:0005576|extracellular region;GO:1904813|ficolin-1-rich granule lumen;GO:0016020|membrane;GO:0005654|nucleoplasm;GO:0005886|plasma membrane	map00020|Citrate cycle (TCA cycle);map00720|Carbon fixation pathways in prokaryotes;map01110|Biosynthesis of secondary metabolites;map01100|Metabolic pathways;map01120|Microbial metabolism in diverse environments;map01130|Biosynthesis of antibiotics	K01648|ACLY; ATP citrate (pro-S)-lyase [EC:2.3.3.8]
TRINITY_DN43971_c1_g4	14.3961	17.8687	17.3516	75.1244	68.0857	82.3222	58.7489	60.7267	73.2664	gi|747046822|ref|XM_011103122.1|	gi|747046823|ref|XP_011101424.1|	PF13540.5	RCC1_2	COG5021	GO:0021702|cerebellar Purkinje cell differentiation;GO:0010507|negative regulation of autophagy;GO:0050885|neuromuscular process controlling balance;GO:0031175|neuron projection development;GO:0006810|transport	.	GO:0005737|cytoplasm;GO:0005829|cytosol;GO:0005794|Golgi apparatus;GO:0016020|membrane	map04120|Ubiquitin mediated proteolysis	K10594|HERC1; E3 ubiquitin-protein ligase HERC1 [EC:2.3.2.26]
TRINITY_DN42296_c0_g1	0	0	0	0.616769	1.74573	0.40099	4.34706	2.262	1.546	gi|685849526|ref|XM_009253531.1|	gi|751358299|gb|KIL96021.1|	PF03463.14	eRF1_1	COG1537	GO:0001745|compound eye morphogenesis;GO:0048132|female germ-line stem cell asymmetric division;GO:0008315|G2/MI transition of meiotic cell cycle;GO:0030718|germ-line stem cell population maintenance;GO:0007141|male meiosis I;GO:0007140|male meiotic nuclear division;GO:0051321|meiotic cell cycle;GO:0051078|meiotic nuclear envelope disassembly;GO:0000212|meiotic spindle organization;GO:0070651|non…	.	GO:0005737|cytoplasm;GO:1990533|Dom34-Hbs1 complex;GO:0005634|nucleus	map03015|mRNA surveillance pathway	K06965|PELO, DOM34, pelA; protein pelota
TRINITY_DN37088_c0_g2	8.68121	10.4116	7.28949	0.546927	0.269226	0.541841	0.339631	1.30462	1.07153	gi|848897103|ref|XM_012993171.1|	gi|747095647|ref|XP_011095706.1|	PF02519.13	Auxin_inducible	ENOG410YUJ0	GO:0009734|auxin-activated signaling pathway;GO:0007275|multicellular organism development;GO:0040008|regulation of growthGO:0009733|response to auxin	.	GO:0005737|cytoplasm	map04075|Plant hormone signal transduction	K14488|SAUR; SAUR family protein
TRINITY_DN40244_c1_g1	4.37104	3.67225	3.96789	0.150208	0.29576	0	0.124368	0.28664	0.276974	gi|697155238|ref|XM_009633560.1|	gi|566260224|ref|XP_006389665.1|	PF00743.18	FMO-like	COG2072	GO:0009851|auxin biosynthetic processGO:0055114|oxidation-reduction process	.	.	map01100|Metabolic pathways;map00380|Tryptophan metabolism	K11816|YUCCA; indole-3-pyruvate monooxygenase [EC:1.14.13.168]
TRINITY_DN34586_c1_g4	2.99495	1.02837	1.29895	0.12579	0.139321	0.0778879	0.046868	0.135025	0.202957	gi|747051251|ref|XM_011073413.1|	gi|747051252|ref|XP_011071715.1|	PF08263.11	LRRNT_2	COG0515	GO:0030244|cellulose biosynthetic processGO:0006468|protein phosphorylation	.	GO:0016021|integral component of membrane;GO:0005886|plasma membrane	.	.
TRINITY_DN39628_c1_g1	227.917	212.539	205.121	49.8949	42.1984	53.8699	36.7165	39.0856	57.2606	gi|697109622|ref|XM_009610381.1|	gi|747080605|ref|XP_011087560.1|	PF00026.22	Asp	ENOG410XNV7	GO:0006629|lipid metabolic process;GO:0030163|protein catabolic process;GO:0006508|proteolysisGO:0006629|lipid metabolic process	.	GO:0005773|vacuole	.	K08245|E3.4.23.40; phytepsin [EC:3.4.23.40]
TRINITY_DN12332_c0_g1	0	0	0	0.758505	1.92022	0.787235	3.57075	2.44688	1.06563	gi|758187584|ref|XM_011317871.1|	gi|751357305|gb|KIL95027.1|	PF04597.13	Ribophorin_I	.	GO:0006487|protein N-linked glycosylation;GO:0018279|protein N-linked glycosylation via asparagineGO:0006486|protein glycosylation	.	GO:0016021|integral component of membrane;GO:0008250|oligosaccharyltransferase complexGO:0005783|endoplasmic reticulum;GO:0016021|integral component of membrane	map04141|Protein processing in endoplasmic reticulum;map00513|Various types of N-glycan biosynthesis;map01100|Metabolic pathways;map00510|N-Glycan biosynthesis	K12666|OST1, RPN1; oligosaccharyltransferase complex subunit alpha (ribophorin I)
TRINITY_DN43510_c1_g4	4.23089	3.74127	4.1894	1.37015	1.16843	1.27137	1.17918	1.77685	1.5746	gi|747052526|ref|XM_011074084.1|	gi|297743247|emb|CBI36114.3|	PF13193.5	AMP-binding_C	COG0318	GO:0006633|fatty acid biosynthetic process;GO:0090410|malonate catabolic process	.	GO:0005829|cytosol;GO:0016020|membrane;GO:0005739|mitochondrion;GO:0005634|nucleus	map00280|Valine, leucine and isoleucine degradation;map00280|Valine, leucine and isoleucine degradation;map00280|Valine, leucine and isoleucine degradation	K18660|ACSF3; malonyl-CoA/methylmalonyl-CoA synthetase [EC:6.2.1.-];K18660|ACSF3; malonyl-CoA/methylmalonyl-CoA synthetase [EC:6.2.1.-];K18660|ACSF3; malonyl-CoA/methylmalonyl-CoA synthetase [EC:6.2.1.-]
TRINITY_DN41094_c0_g5	17.631	17.4799	16.2712	7.09043	5.68374	5.92341	5.85876	4.66403	8.6435	gi|747072155|ref|XM_011084678.1|	gi|747072154|ref|XP_011082978.1|	PF00982.20	Glyco_transf_20	COG0380	GO:0005992|trehalose biosynthetic process;GO:0070413|trehalose metabolism in response to stressGO:0005992|trehalose biosynthetic process	.	GO:0005829|cytosol	map01100|Metabolic pathways;map00500|Starch and sucrose metabolism	K16055|TPS; trehalose 6-phosphate synthase/phosphatase [EC:2.4.1.15 3.1.3.12]
TRINITY_DN42750_c1_g2	0	0.0174274	0	0.317095	1.19363	0.646772	2.90036	2.44713	1.17801	gi|758204280|ref|XM_011326198.1|	gi|751353596|gb|KIL91318.1|	PF01603.19	B56	ENOG410XQJW	GO:0007165|signal transductionGO:0007165|signal transduction	.	GO:0005634|nucleus;GO:0000159|protein phosphatase type 2A complexGO:0000159|protein phosphatase type 2A complex	map04071|Sphingolipid signaling pathway;map04152|AMPK signaling pathway;map04151|PI3K-Akt signaling pathway;map04113|Meiosis - yeast;map04261|Adrenergic signaling in cardiomyocytes;map04114|Oocyte meiosis;map04728|Dopaminergic synapse;map03015|mRNA surveillance pathway	K11584|PPP2R5; serine/threonine-protein phosphatase 2A regulatory subunit B'
TRINITY_DN34052_c1_g1	0	0	0	0.12034	1.2588	0.298051	1.27039	7.93704	0.527011	gi|758205288|ref|XM_011326697.1|	gi|751354038|gb|KIL91760.1|	PF01144.22	CoA_trans	COG1788	GO:0060612|adipose tissue development;GO:0007420|brain development;GO:0046950|cellular ketone body metabolic process;GO:0007507|heart development;GO:0046952|ketone body catabolic process;GO:0042182|ketone catabolic process;GO:0035774|positive regulation of insulin secretion involved in cellular response to glucose stimulus;GO:0014823|response to activity;GO:0042493|response to drug;GO:0045471|res…	.	GO:0005759|mitochondrial matrix;GO:0005739|mitochondrion;GO:0005654|nucleoplasm	map00280|Valine, leucine and isoleucine degradation;map00650|Butanoate metabolism;map00072|Synthesis and degradation of ketone bodies	K01027|OXCT; 3-oxoacid CoA-transferase [EC:2.8.3.5]
TRINITY_DN29756_c0_g1	0	0	0	0	1.08882	0.63914	0.18314	1.58286	0.169943	gi|317029596|ref|XM_001391908.2|	gi|671693820|emb|CDS08550.1|	PF00982.20	Glyco_transf_20	COG0380	GO:0005992|trehalose biosynthetic process;GO:0070413|trehalose metabolism in response to stressGO:0005992|trehalose biosynthetic process	.	GO:0005737|cytoplasm	map01100|Metabolic pathways;map00500|Starch and sucrose metabolism	K16055|TPS; trehalose 6-phosphate synthase/phosphatase [EC:2.4.1.15 3.1.3.12]
TRINITY_DN32297_c1_g2	0.168678	0.198577	0.244993	0.0850155	2.00875	2.6952	1.01362	13.506	0.548673	gi|192335188|gb|EU828801.1|	gi|293337233|ref|NP_001168955.1|	PF00025.20	Arf	COG1100	GO:0000281|mitotic cytokinesis;GO:0015031|protein transport;GO:0051489|regulation of filopodium assembly;GO:0007264|small GTPase mediated signal transduction;GO:0016192|vesicle-mediated transport	.	GO:0005794|Golgi apparatus;GO:0048471|perinuclear region of cytoplasm;GO:0045335|phagocytic vesicle	map05110|Vibrio cholerae infection;map04144|Endocytosis;map05134|Legionellosis	K07937|ARF1; ADP-ribosylation factor 1
TRINITY_DN43279_c0_g1	9.50489	10.4732	10.0788	17.8974	20.3165	19.0876	17.5695	20.6355	20.2748	gi|747046056|ref|XM_011099118.1|	gi|747046057|ref|XP_011097420.1|	PF00118.23	Cpn60_TCP1	COG0459	GO:0046854|phosphatidylinositol phosphorylation;GO:0042147|retrograde transport, endosome to GolgiGO:0046488|phosphatidylinositol metabolic process	.	GO:0005829|cytosol;GO:0010008|endosome membrane	map00562|Inositol phosphate metabolism;map04070|Phosphatidylinositol signaling system;map04145|Phagosome;map04810|Regulation of actin cytoskeleton	K00921|PIKFYVE, FAB1; 1-phosphatidylinositol-3-phosphate 5-kinase [EC:2.7.1.150]
TRINITY_DN32349_c0_g3	8.49944	11.3935	10.3697	56.5176	47.0664	51.9461	29.5951	40.5194	54.3194	gi|698521744|ref|XM_009759377.1|	gi|747076723|ref|XP_011085444.1|	PF00012.19	HSP70	COG0443	.	.	GO:0009507|chloroplast;GO:0005783|endoplasmic reticulum;GO:0005788|endoplasmic reticulum lumen;GO:0005794|Golgi apparatus;GO:0005774|vacuolar membrane	map04141|Protein processing in endoplasmic reticulum	K09486|HYOU1; hypoxia up-regulated 1
TRINITY_DN27745_c1_g1	0.617173	1.29059	0.972366	5.68346	5.55386	3.50999	3.55158	4.12498	4.45253	gi|848875116|ref|XM_012982588.1|	gi|747041246|ref|XP_011072042.1|	PF00168.29	C2	COG1502	GO:0009816|defense response to bacterium, incompatible interaction;GO:0016042|lipid catabolic process;GO:0046686|response to cadmium ion	.	GO:0005737|cytoplasm;GO:0016020|membrane;GO:0009506|plasmodesma	map04071|Sphingolipid signaling pathway;map04144|Endocytosis;map00565|Ether lipid metabolism;map00564|Glycerophospholipid metabolism;map04014|Ras signaling pathway;map05231|Choline metabolism in cancer;map04024|cAMP signaling pathway;map04912|GnRH signaling pathway;map01110|Biosynthesis of secondary metabolites;map01100|Metabolic pathways;map04666|Fc gamma R-mediated phagocytosis;map04724|Glutama…	K01115|PLD1_2; phospholipase D1/2 [EC:3.1.4.4];K01115|PLD1_2; phospholipase D1/2 [EC:3.1.4.4]
TRINITY_DN44599_c0_g1	0	0	0	0.293019	2.01935	0.508015	1.96516	0.559166	0.472772	gi|699040812|emb|HG970332.1|	gi|751348849|gb|KIL86571.1|	PF00378.19	ECH_1	ENOG410YFAM	GO:0006635|fatty acid beta-oxidation;GO:0009062|fatty acid catabolic process;GO:0080167|response to karrikinGO:0008152|metabolic process	.	GO:0005829|cytosol;GO:0005634|nucleus	map00062|Fatty acid elongation;map04626|Plant-pathogen interaction;map01110|Biosynthesis of secondary metabolites	K18880|HCD1; very-long-chain (3R)-3-hydroxyacyl-CoA dehydratase [EC:4.2.1.134]
TRINITY_DN39660_c3_g4	2.53017	2.34983	2.34785	21.6435	15.3098	14.985	17.9144	9.86925	21.653	gi|742525055|gb|KP031730.1|	gi|300079016|gb|ADJ67439.1|	PF00847.19	AP2	ENOG410YJNR	GO:0006952|defense response;GO:0009873|ethylene-activated signaling pathway;GO:0009867|jasmonic acid mediated signaling pathway;GO:0006351|transcription, DNA-templatedGO:0006355|regulation of transcription, DNA-templated	.	GO:0005634|nucleus	map04075|Plant hormone signal transduction	K14516|ERF1; ethylene-responsive transcription factor 1
TRINITY_DN43224_c1_g3	11.2901	10.8911	10.8584	28.4517	26.4253	26.9715	18.6985	20.5908	20.6459	gi|747099460|ref|XM_011099485.1|	gi|747095264|ref|XP_011095499.1|	PF00076.21	RRM_1	ENOG410YA8Z	GO:0006397|mRNA processing;GO:0051028|mRNA transport;GO:1901000|regulation of response to salt stress;GO:2000070|regulation of response to water deprivation;GO:0008380|RNA splicing;GO:0010228|vegetative to reproductive phase transition of meristem	.	GO:0005829|cytosol;GO:0005634|nucleus;GO:0005681|spliceosomal complex	map03015|mRNA surveillance pathway	K14411|MSI; RNA-binding protein Musashi
TRINITY_DN32198_c2_g1	0	0	0	0.837265	1.6052	1.54982	0.809988	4.45686	0.467223	gi|927410020|ref|XM_014095381.1|	gi|1001616424|gb|KXS20167.1|	PF16891.4	STPPase_N	ENOG410XPVF	GO:0048754|branching morphogenesis of an epithelial tube;GO:0007049|cell cycle;GO:0051301|cell division;GO:0032922|circadian regulation of gene expression;GO:0043153|entrainment of circadian clock by photoperiod;GO:0005977|glycogen metabolic process;GO:0030324|lung development;GO:2001241|positive regulation of extrinsic apoptotic signaling pathway in absence of ligand;GO:0006470|protein dephospho…	.	GO:0005913|cell-cell adherens junction;GO:0005737|cytoplasm;GO:0005829|cytosol;GO:0043197|dendritic spine;GO:0070062|extracellular exosome;GO:0042587|glycogen granule;GO:0043005|neuron projection;GO:0043025|neuronal cell body;GO:0000784|nuclear chromosome, telomeric region;GO:0005730|nucleolus;GO:0005654|nucleoplasm;GO:0005634|nucleus;GO:0043204|perikaryon;GO:0005886|plasma membrane;GO:0000164|pr…	map03015|mRNA surveillance pathway;map04750|Inflammatory mediator regulation of TRP channels;map04114|Oocyte meiosis;map04113|Meiosis - yeast;map05205|Proteoglycans in cancer;map04611|Platelet activation;map04510|Focal adhesion;map04022|cGMP-PKG signaling pathway;map04720|Long-term potentiation;map04921|Oxytocin signaling pathway;map04261|Adrenergic signaling in cardiomyocytes;map04024|cAMP signa…	K06269|PPP1C; serine/threonine-protein phosphatase PP1 catalytic subunit [EC:3.1.3.16]
TRINITY_DN37888_c2_g3	11.2584	9.92844	10.0589	3.00911	3.30105	3.71364	2.87017	3.60942	5.13645	gi|747069659|ref|XM_011083330.1|	gi|697146601|ref|XP_009627445.1|	PF00153.26	Mito_carr	ENOG410XTGQ	GO:0006839|mitochondrial transport	.	GO:0031307|integral component of mitochondrial outer membrane;GO:0005743|mitochondrial inner membrane	.	K15121|SLC25A44; solute carrier family 25, member 44
TRINITY_DN8809_c0_g1	0	0	0	0.6792	1.44022	0.931685	3.50393	1.42074	0.915219	gi|685853880|ref|XM_009255698.1|	gi|751355023|gb|KIL92745.1|	PF00400.31	WD40	ENOG410XRBG	GO:0051301|cell division;GO:0007059|chromosome segregation;GO:0051321|meiotic cell cycle;GO:0007094|mitotic spindle assembly checkpoint	.	GO:1990298|bub1-bub3 complex;GO:0000777|condensed chromosome kinetochore;GO:0080008|Cul4-RING E3 ubiquitin ligase complex;GO:0000776|kinetochore;GO:0005828|kinetochore microtubule;GO:0033597|mitotic checkpoint complex;GO:0009524|phragmoplast;GO:0005876|spindle microtubule	map05166|HTLV-I infection;map04111|Cell cycle - yeast;map04110|Cell cycle	K02180|BUB3; cell cycle arrest protein BUB3
TRINITY_DN40153_c0_g1	449.208	497.119	419.668	2162.06	1428.04	1603.17	881.797	977.742	1332.99	gi|955330609|ref|XM_003528920.3|	gi|747043567|ref|XP_011084444.1|	PF00232.17	Glyco_hydro_1	COG2723	GO:0005975|carbohydrate metabolic process;GO:1901657|glycosyl compound metabolic processGO:0005975|carbohydrate metabolic process	.	GO:0005618|cell wall;GO:0022626|cytosolic ribosome;GO:0005576|extracellular region;GO:0009505|plant-type cell wall	map01110|Biosynthesis of secondary metabolites;map01100|Metabolic pathways;map00940|Phenylpropanoid biosynthesis;map00460|Cyanoamino acid metabolism;map00500|Starch and sucrose metabolism	K05350|bglB; beta-glucosidase [EC:3.2.1.21]
TRINITY_DN41693_c1_g5	12.4965	11.8467	10.1896	29.2542	28.6377	24.7129	21.7378	19.6101	21.1647	gi|848893279|ref|XM_012991237.1|	gi|747055344|ref|XP_011073910.1|	PF00069.24	Pkinase	COG0515	GO:0007166|cell surface receptor signaling pathway;GO:0006468|protein phosphorylationGO:0006468|protein phosphorylation	.	GO:0005886|plasma membrane	map04626|Plant-pathogen interaction	K13436|PTI1; pto-interacting protein 1 [EC:2.7.11.1]
TRINITY_DN32549_c1_g1	26.5478	29.0657	34.9898	5.1526	4.01715	5.13419	4.98629	5.56994	8.03199	gi|747050223|ref|XM_011072876.1|	gi|747050224|ref|XP_011071178.1|	PF00072.23	Response_reg	COG0745	GO:0009736|cytokinin-activated signaling pathway;GO:0000160|phosphorelay signal transduction system;GO:0010082|regulation of root meristem growth;GO:0006355|regulation of transcription, DNA-templated;GO:0006351|transcription, DNA-templatedGO:0000160|phosphorelay signal transduction system	.	GO:0005634|nucleus	map04075|Plant hormone signal transduction	K14491|ARR-B; two-component response regulator ARR-B family
TRINITY_DN36359_c1_g2	4.82117	4.0607	5.19962	0.424741	0.486232	0.567579	0.314054	0.79168	0.528204	gi|747040202|ref|XM_011103512.1|	gi|848886397|ref|XP_012843439.1|	PF01453.23	B_lectin	ENOG410Y0GQ	GO:0046777|protein autophosphorylationGO:0006468|protein phosphorylation	.	GO:0016021|integral component of membrane;GO:0005886|plasma membrane	.	.
TRINITY_DN26920_c0_g2	0	0	0	0.348696	0.617927	1.17454	0.207872	1.9297	0.0642976	gi|676388996|ref|XM_009039529.1|	gi|301095248|ref|XP_002896725.1|	PF16113.4	ECH_2	COG1024	GO:0006635|fatty acid beta-oxidationGO:0008152|metabolic process	.	GO:0070062|extracellular exosome;GO:0005759|mitochondrial matrix;GO:0005739|mitochondrion	map00930|Caprolactam degradation;map00310|Lysine degradation;map00280|Valine, leucine and isoleucine degradation;map01212|Fatty acid metabolism;map00650|Butanoate metabolism;map00627|Aminobenzoate degradation;map00640|Propanoate metabolism;map00071|Fatty acid degradation;map00410|beta-Alanine metabolism;map00062|Fatty acid elongation;map01110|Biosynthesis of secondary metabolites;map01100|Metabol…	K07511|ECHS1; enoyl-CoA hydratase [EC:4.2.1.17]
TRINITY_DN43816_c0_g5	0	0	0	0.208985	0.360056	0.776404	0	2.44267	0.192678	gi|575483999|ref|XM_006681231.1|	gi|909150016|gb|KNE72338.1|	PF02874.22	ATP-synt_ab_N	COG1155	GO:0015991|ATP hydrolysis coupled proton transport;GO:0046034|ATP metabolic processGO:0015992|proton transport;GO:0046034|ATP metabolic process	.	GO:0005765|lysosomal membrane;GO:0005886|plasma membrane;GO:0033180|proton-transporting V-type ATPase, V1 domain	map05110|Vibrio cholerae infection;map04145|Phagosome;map05120|Epithelial cell signaling in Helicobacter pylori infection;map04721|Synaptic vesicle cycle;map05323|Rheumatoid arthritis;map04966|Collecting duct acid secretion;map01100|Metabolic pathways;map00190|Oxidative phosphorylation	K02145|ATPeV1A, ATP6A; V-type H+-transporting ATPase subunit A [EC:3.6.3.14]
TRINITY_DN39825_c2_g1	2.3695	2.2946	2.14633	0.327456	0.388755	0.295787	0.315781	0.183789	0.488376	gi|848897788|ref|XM_012993534.1|	gi|848897789|ref|XP_012848988.1|	PF02358.15	Trehalose_PPase	COG0380	GO:0051301|cell division;GO:0009793|embryo development ending in seed dormancy;GO:0009832|plant-type cell wall biogenesis;GO:0010182|sugar mediated signaling pathway;GO:0005992|trehalose biosynthetic process;GO:0005991|trehalose metabolic process;GO:0070413|trehalose metabolism in response to stressGO:0005992|trehalose biosynthetic process	.	GO:0005618|cell wall;GO:0005576|extracellular region;GO:0005773|vacuole	map01100|Metabolic pathways;map00500|Starch and sucrose metabolism;map01100|Metabolic pathways;map00500|Starch and sucrose metabolism	K16055|TPS; trehalose 6-phosphate synthase/phosphatase [EC:2.4.1.15 3.1.3.12];K16055|TPS; trehalose 6-phosphate synthase/phosphatase [EC:2.4.1.15 3.1.3.12]
TRINITY_DN37760_c0_g2	5.16577	4.84453	5.48942	0.838447	1.65091	1.13668	0.745364	1.43158	1.20022	gi|747081324|ref|XM_011089640.1|	gi|747081325|ref|XP_011087942.1|	PF00484.18	Pro_CA	COG0288	GO:0015976|carbon utilization	.	GO:0009507|chloroplast	map00910|Nitrogen metabolism	K01673|cynT, can; carbonic anhydrase [EC:4.2.1.1]
TRINITY_DN36981_c0_g1	0.297231	0.0311038	0.0639567	1.18181	0.950466	2.17674	1.09152	0.778218	1.10495	gi|731399938|ref|XM_003632614.2|	gi|747057810|ref|XP_011075225.1|	PF00625.20	Guanylate_kin	COG0194	GO:0048229|gametophyte development;GO:0048638|regulation of developmental growth	.	GO:0005829|cytosol	map01100|Metabolic pathways;map00230|Purine metabolism	K00942|E2.7.4.8, gmk; guanylate kinase [EC:2.7.4.8]
TRINITY_DN18109_c0_g2	0	0	0	0.43735	1.39936	0.406203	2.63438	3.9643	0.756045	gi|758191994|ref|XM_011320074.1|	gi|751358247|gb|KIL95969.1|	PF04263.15	TPK_catalytic	COG1564	GO:0009229|thiamine diphosphate biosynthetic process;GO:0006772|thiamine metabolic processGO:0009229|thiamine diphosphate biosynthetic process	.	GO:0005829|cytosol	map00730|Thiamine metabolism;map01100|Metabolic pathways	K00949|thiN, TPK1, THI80; thiamine pyrophosphokinase [EC:2.7.6.2]
TRINITY_DN33156_c0_g3	17.8951	18.7698	16.2622	133.469	109.789	110.293	65.3072	66.7293	73.4314	gi|747079441|ref|XM_011088619.1|	gi|565356504|ref|XP_006345104.1|	PF03214.12	RGP	ENOG411144T	GO:0071555|cell wall organization;GO:0030244|cellulose biosynthetic process;GO:0009832|plant-type cell wall biogenesis;GO:0033356|UDP-L-arabinose metabolic processGO:0030244|cellulose biosynthetic process	.	GO:0005829|cytosol;GO:0005794|Golgi apparatus	map00520|Amino sugar and nucleotide sugar metabolism;map00520|Amino sugar and nucleotide sugar metabolism	K13379|RGP, UTM; reversibly glycosylated polypeptide / UDP-arabinopyranose mutase [EC:2.4.1.- 5.4.99.30];K13379|RGP, UTM; reversibly glycosylated polypeptide / UDP-arabinopyranose mutase [EC:2.4.1.- 5.4.99.30]
TRINITY_DN24442_c0_g1	0	0.0375204	0	0.160633	0.632577	0.915053	4.0698	6.74377	1.01818	gi|758196010|ref|XM_011322078.1|	gi|751352017|gb|KIL89739.1|	PF01979.19	Amidohydro_1	COG1820	GO:0005975|carbohydrate metabolic process;GO:0006046|N-acetylglucosamine catabolic process;GO:0019262|N-acetylneuraminate catabolic process	.	GO:0005634|nucleus	map00520|Amino sugar and nucleotide sugar metabolism;map01130|Biosynthesis of antibiotics	K01443|nagA, AMDHD2; N-acetylglucosamine-6-phosphate deacetylase [EC:3.5.1.25]
TRINITY_DN44741_c0_g1	0	0	0	0.12149	0.498364	0.441321	4.30527	0.386397	0.728067	gi|758188782|ref|XM_011318470.1|	gi|751357476|gb|KIL95198.1|	PF00364.21	Biotin_lipoyl	COG0508	GO:0006633|fatty acid biosynthetic process;GO:0040019|positive regulation of embryonic development;GO:0045723|positive regulation of fatty acid biosynthetic process;GO:0061063|positive regulation of nematode larval development;GO:1901046|positive regulation of ovipositionGO:0008152|metabolic process	.	GO:0005929|cilium;GO:0005829|cytosol;GO:0030425|dendrite;GO:0005759|mitochondrial matrix;GO:0043005|neuron projection	map01110|Biosynthesis of secondary metabolites;map00280|Valine, leucine and isoleucine degradation;map00640|Propanoate metabolism;map01100|Metabolic pathways;map01130|Biosynthesis of antibiotics	K09699|DBT, bkdB; 2-oxoisovalerate dehydrogenase E2 component (dihydrolipoyl transacylase) [EC:2.3.1.168]
TRINITY_DN42214_c0_g1	0	0	0.0580497	0.604317	0.862681	2.03557	0.300215	3.57496	0.0557163	gi|703099807|ref|XM_010098442.1|	gi|695448560|ref|XP_009535013.1|	PF02874.22	ATP-synt_ab_N	COG0055	GO:0015986|ATP synthesis coupled proton transportGO:0015992|proton transport;GO:0046034|ATP metabolic process	.	GO:0005886|plasma membrane;GO:0045261|proton-transporting ATP synthase complex, catalytic core F(1)	map01100|Metabolic pathways;map00195|Photosynthesis;map00190|Oxidative phosphorylation	K02112|ATPF1B, atpD; F-type H+-transporting ATPase subunit beta [EC:3.6.3.14]
TRINITY_DN41032_c0_g1	59.3636	49.8311	56.0572	18.4212	21.3321	19.6717	16.6548	15.0736	19.1529	gi|747059684|ref|XM_011077934.1|	gi|747059677|ref|XP_011076231.1|	PF13893.5	RRM_5	COG0724	GO:0000398|mRNA splicing, via spliceosome;GO:0031053|primary miRNA processing;GO:0008380|RNA splicing	.	GO:0010445|nuclear dicing body;GO:0016607|nuclear speck;GO:0005681|spliceosomal complex	map05168|Herpes simplex infection;map03040|Spliceosome	K12893|SFRS4_5_6; splicing factor, arginine/serine-rich 4/5/6
TRINITY_DN37615_c0_g2	7.6201	8.45347	8.41957	110.247	70.4257	75.4208	42.209	38.3535	55.7424	gi|747056419|ref|XM_011076172.1|	gi|747056420|ref|XP_011074474.1|	PF00067.21	p450	ENOG410ZAGU	GO:0006952|defense response;GO:0009695|jasmonic acid biosynthetic process;GO:0031408|oxylipin biosynthetic process;GO:0016125|sterol metabolic processGO:0055114|oxidation-reduction process	.	GO:0009941|chloroplast envelope;GO:0009535|chloroplast thylakoid membrane	map00592|alpha-Linolenic acid metabolism;map01100|Metabolic pathways;map01110|Biosynthesis of secondary metabolites	K01723|AOS; hydroperoxide dehydratase [EC:4.2.1.92]
TRINITY_DN36422_c1_g4	0	0	0	0.201931	0.739984	0.566817	3.38845	2.20502	1.30322	gi|758187202|ref|XM_011317680.1|	gi|751357139|gb|KIL94861.1|	PF08513.10	LisH	ENOG410XRSY	GO:0060070|canonical Wnt signaling pathway;GO:0045444|fat cell differentiation;GO:0016575|histone deacetylation;GO:0000122|negative regulation of transcription from RNA polymerase II promoter;GO:0045892|negative regulation of transcription, DNA-templated;GO:0045944|positive regulation of transcription from RNA polymerase II promoter;GO:0045893|positive regulation of transcription, DNA-templated;G…	.	GO:0000118|histone deacetylase complex;GO:0005654|nucleoplasm;GO:0005634|nucleus;GO:0005876|spindle microtubule;GO:0005667|transcription factor complex;GO:0017053|transcriptional repressor complex	map04310|Wnt signaling pathway	K04508|TBL1; transducin (beta)-like 1
TRINITY_DN35572_c2_g1	0	0.0447027	0	0.76553	2.35521	2.01453	0.617992	3.03583	0.132337	gi|159466983|ref|XM_001691626.1|	gi|971511703|dbj|GAQ86484.1|	PF07728.13	AAA_5	COG1222	GO:0045899|positive regulation of RNA polymerase II transcriptional preinitiation complex assembly;GO:0030433|ubiquitin-dependent ERAD pathwayGO:0006281|DNA repair;GO:0006310|DNA recombination	.	GO:0005618|cell wall;GO:0005829|cytosol;GO:0031597|cytosolic proteasome complex;GO:0031595|nuclear proteasome complex;GO:0005634|nucleus;GO:0000502|proteasome complex	map03050|Proteasome;map05169|Epstein-Barr virus infection	K03064|PSMC6, RPT4; 26S proteasome regulatory subunit T4
TRINITY_DN33077_c0_g1	0	0.20097	0	1.5057	4.97651	2.55719	0.961722	6.87541	0.743683	gi|827059239|ref|XM_008093024.1|	gi|970054762|ref|XP_015089023.1|	PF01246.19	Ribosomal_L24e	COG2075	GO:1902626|assembly of large subunit precursor of preribosome;GO:0000027|ribosomal large subunit assembly;GO:0042273|ribosomal large subunit biogenesis;GO:0006412|translation	.	GO:0022625|cytosolic large ribosomal subunit;GO:0005730|nucleolus	map03010|Ribosome	K02896|RP-L24e, RPL24; large subunit ribosomal protein L24e
TRINITY_DN34455_c0_g1	0	0.0898181	0	2.54752	25.5064	26.905	4.39367	40.7258	1.46242	gi|636605906|ref|XM_008035897.1|	gi|971514918|dbj|GAQ83285.1|	PF00333.19	Ribosomal_S5	COG0098	GO:0042256|mature ribosome assembly;GO:0042255|ribosome assembly;GO:0006412|translationGO:0006412|translation	.	GO:0005829|cytosol;GO:0022626|cytosolic ribosome;GO:0022627|cytosolic small ribosomal subunit;GO:0016020|membrane;GO:0005730|nucleolus;GO:0009506|plasmodesma;GO:0042788|polysomal ribosomeGO:0005840|ribosome	map03010|Ribosome	K02981|RP-S2e, RPS2; small subunit ribosomal protein S2e
TRINITY_DN35303_c0_g2	2.11898	1.64051	2.48648	57.2913	75.365	54.7141	85.3572	131.367	39.7534	gi|985454546|ref|XM_006482441.2|	gi|747100879|ref|XP_011098546.1|	PF00664.22	ABC_membrane	COG1132	GO:0006810|transport;GO:0055085|transmembrane transport	.	GO:0016021|integral component of membrane;GO:0005886|plasma membraneGO:0016021|integral component of membrane	map02010|ABC transporters;map05206|MicroRNAs in cancer;map04976|Bile secretion	K05658|ABCB1; ATP-binding cassette, subfamily B (MDR/TAP), member 1 [EC:3.6.3.44]
TRINITY_DN38782_c0_g1	2.92586	2.1861	2.17202	14.8449	9.34967	7.61642	10.2172	7.54174	6.67109	gi|747040491|ref|XM_011085698.1|	gi|747070257|ref|XP_011081941.1|	PF02230.15	Abhydrolase_2	COG0400	GO:0006631|fatty acid metabolic process;GO:0002084|protein depalmitoylation	.	GO:0005737|cytoplasm;GO:0070062|extracellular exosome	map00564|Glycerophospholipid metabolism	K06130|LYPLA2; lysophospholipase II [EC:3.1.1.5]
TRINITY_DN35847_c1_g1	0	0.0435036	0.0447268	0.232811	3.98813	4.10549	0.87899	3.99843	1.3308	gi|636607666|ref|XM_008036777.1|	gi|992273764|gb|KXG33740.1|	PF00687.20	Ribosomal_L1	COG0081	GO:0000470|maturation of LSU-rRNA;GO:0042256|mature ribosome assembly;GO:0042255|ribosome assembly;GO:0006412|translation	.	GO:0005829|cytosol;GO:0022625|cytosolic large ribosomal subunit;GO:0022626|cytosolic ribosome;GO:0005886|plasma membrane;GO:0009506|plasmodesma;GO:0042788|polysomal ribosome	map03010|Ribosome	K02865|RP-L10Ae, RPL10A; large subunit ribosomal protein L10Ae
TRINITY_DN36353_c0_g1	6.70082	6.61258	5.42847	18.4338	17.4328	17.4625	20.1066	17.7425	16.921	gi|747043695|ref|XM_011086922.1|	gi|747043694|ref|XP_011085218.1|	PF13671.5	AAA_33	COG0563	GO:0006207|'de novo' pyrimidine nucleobase biosynthetic process;GO:0006221|pyrimidine nucleotide biosynthetic process;GO:0009173|pyrimidine ribonucleoside monophosphate metabolic process	.	GO:0048046|apoplast;GO:0005829|cytosol;GO:0005634|nucleus	map01100|Metabolic pathways;map00240|Pyrimidine metabolism	K13800|CMPK1, UMPK; UMP-CMP kinase [EC:2.7.4.- 2.7.4.14]
TRINITY_DN26209_c0_g2	0	0	0	1.23181	1.63833	1.22036	0.11126	0.2205	0.20649	gi|813149061|ref|XM_012344788.1|	gi|661176489|emb|CDH60495.1|	PF00199.18	Catalase	COG0753	GO:0042744|hydrogen peroxide catabolic process;GO:0042542|response to hydrogen peroxide;GO:0033986|response to methanol;GO:0006979|response to oxidative stressGO:0055114|oxidation-reduction process	.	GO:0005739|mitochondrion;GO:0005777|peroxisome;GO:0045335|phagocytic vesicle	map01200|Carbon metabolism;map00630|Glyoxylate and dicarboxylate metabolism;map04146|Peroxisome;map04068|FoxO signaling pathway;map01110|Biosynthesis of secondary metabolites;map05014|Amyotrophic lateral sclerosis (ALS);map00380|Tryptophan metabolism;map01130|Biosynthesis of antibiotics	K03781|katE, CAT, catB, srpA; catalase [EC:1.11.1.6]
TRINITY_DN39111_c1_g1	10.74	12.0037	12.2981	3.70606	4.57737	5.27374	4.01697	3.36467	6.08826	gi|747086610|ref|XM_011092511.1|	gi|747086611|ref|XP_011090813.1|	PF00625.20	Guanylate_kin	COG0194	GO:0048638|regulation of developmental growth	.	GO:0009507|chloroplast;GO:0005829|cytosol;GO:0005739|mitochondrion	map01100|Metabolic pathways;map00230|Purine metabolism	K00942|E2.7.4.8, gmk; guanylate kinase [EC:2.7.4.8]
TRINITY_DN39089_c0_g2	4.70143	1.31195	2.95059	0.160897	0.648014	0.724547	0.0871973	0.0139562	1.05188	gi|747059867|ref|XM_011078034.1|	gi|747105698|ref|XP_011101121.1|	PF07732.14	Cu-oxidase_3	COG2132	GO:0009932|cell tip growthGO:0055114|oxidation-reduction process	.	GO:0031225|anchored component of membrane;GO:0046658|anchored component of plasma membrane;GO:0048046|apoplast;GO:0005618|cell wall;GO:0016020|membrane;GO:0009505|plant-type cell wall;GO:0005886|plasma membrane;GO:0009506|plasmodesma;GO:0005774|vacuolar membrane	.	.
TRINITY_DN37969_c2_g1	20.5446	17.6164	20.0876	6.40446	6.09045	6.51472	8.51533	6.2	7.15464	gi|747080715|ref|XM_011089315.1|	gi|747080716|ref|XP_011087617.1|	PF07724.13	AAA_2	COG1219	GO:0030163|protein catabolic process;GO:0006457|protein folding;GO:0006508|proteolysis	.	GO:0005759|mitochondrial matrix	map04112|Cell cycle - Caulobacter	K03544|clpX, CLPX; ATP-dependent Clp protease ATP-binding subunit ClpX
TRINITY_DN36316_c0_g1	0.409567	0.294972	0.233282	3.05996	2.36102	3.33827	0.983266	1.44824	1.35462	gi|747101959|ref|XR_849067.1|	gi|747101958|ref|XP_011099123.1|	PF12254.7	DNA_pol_alpha_N	COG0417	GO:0006270|DNA replication initiation;GO:0006303|double-strand break repair via nonhomologous end joining;GO:0006273|lagging strand elongation;GO:0006272|leading strand elongation;GO:0009965|leaf morphogenesisGO:0006260|DNA replication	.	GO:0005658|alpha DNA polymerase:primase complex;GO:0005634|nucleus	map03030|DNA replication;map01100|Metabolic pathways;map00240|Pyrimidine metabolism;map00230|Purine metabolism	K02320|POLA1; DNA polymerase alpha subunit A [EC:2.7.7.7]
TRINITY_DN39376_c1_g1	7.17798	5.40572	6.00489	12.5292	13.2255	14.6923	13.4794	14.8862	15.5124	gi|747059337|ref|XM_011077742.1|	gi|747059332|ref|XP_011076041.1|	PF08263.11	LRRNT_2	ENOG410YDXU	GO:0006468|protein phosphorylation	.	GO:0016021|integral component of membrane;GO:0005886|plasma membrane	.	.
TRINITY_DN42070_c0_g2	0	0	0	0.532554	5.88383	3.98633	1.11705	6.3799	0.327333	gi|1002277640|ref|XM_015787679.1|	gi|629122922|gb|KCW87412.1|	PF00274.18	Glycolytic	COG3588	GO:0006094|gluconeogenesis;GO:0006096|glycolytic processGO:0006096|glycolytic process	.	GO:0005829|cytosol	map00030|Pentose phosphate pathway;map00680|Methane metabolism;map01200|Carbon metabolism;map01230|Biosynthesis of amino acids;map00010|Glycolysis / Gluconeogenesis;map00710|Carbon fixation in photosynthetic organisms;map01110|Biosynthesis of secondary metabolites;map00051|Fructose and mannose metabolism;map01100|Metabolic pathways;map01120|Microbial metabolism in diverse environments;map01130|Bi…	K01623|ALDO; fructose-bisphosphate aldolase, class I [EC:4.1.2.13]
TRINITY_DN48489_c0_g1	0	0	0	0.0793982	0.703511	0.485069	1.44627	1.36363	0.866234	gi|685869350|ref|XM_009263433.1|	gi|751358374|gb|KIL96096.1|	PF13637.5	Ank_4	COG0666	GO:0007411|axon guidance;GO:0007409|axonogenesis;GO:0071286|cellular response to magnesium ion;GO:0045184|establishment of protein localization;GO:0043001|Golgi to plasma membrane protein transport;GO:0010960|magnesium ion homeostasis;GO:0072660|maintenance of protein location in plasma membrane;GO:0071709|membrane assembly;GO:0000281|mitotic cytokinesis;GO:1902260|negative regulation of delayed …	.	GO:0030424|axon;GO:0043194|axon initial segment;GO:0016323|basolateral plasma membrane;GO:0009986|cell surface;GO:0043034|costamere;GO:0030425|dendrite;GO:0014704|intercalated disc;GO:0016328|lateral plasma membrane;GO:0005764|lysosome;GO:0016020|membrane;GO:0031594|neuromuscular junction;GO:0033268|node of Ranvier;GO:0033270|paranode region of axon;GO:0005886|plasma membrane;GO:0045211|postsynap…	map05205|Proteoglycans in cancer	K10380|ANK; ankyrin
TRINITY_DN37918_c0_g1	6.90585	8.97966	11.0441	24.8508	27.605	31.2789	29.2871	29.0535	33.3601	gi|747050120|ref|XM_011072818.1|	gi|661882986|emb|CDP13194.1|	PF01657.16	Stress-antifung	COG0515	GO:0046777|protein autophosphorylation;GO:0010193|response to ozoneGO:0006468|protein phosphorylation	.	GO:0016021|integral component of membrane;GO:0005886|plasma membrane;GO:0009506|plasmodesma	.	.
TRINITY_DN26873_c0_g1	0	0	0	0.32744	1.28946	0.513625	2.65689	2.81182	0.90567	gi|758202869|ref|XM_011325493.1|	gi|751354954|gb|KIL92676.1|	PF03446.14	NAD_binding_2	COG2084	GO:0006520|cellular amino acid metabolic process;GO:0006574|valine catabolic processGO:0055114|oxidation-reduction process	.	GO:0005739|mitochondrion	map00280|Valine, leucine and isoleucine degradation;map01100|Metabolic pathways	K00020|E1.1.1.31, mmsB; 3-hydroxyisobutyrate dehydrogenase [EC:1.1.1.31]
TRINITY_DN33307_c0_g1	0	0.0435685	0	0.466316	2.47909	1.70933	0.55598	2.49163	0.365441	gi|955493609|ref|XM_014801868.1|	gi|802750015|ref|XP_012087701.1|	PF01399.26	PCI	COG5159	GO:0043248|proteasome assembly;GO:0048863|stem cell differentiation;GO:0006511|ubiquitin-dependent protein catabolic process	.	GO:0005829|cytosol;GO:0005634|nucleus;GO:0022624|proteasome accessory complex;GO:0008541|proteasome regulatory particle, lid subcomplex	map03050|Proteasome;map05169|Epstein-Barr virus infection	K03036|PSMD11, RPN6; 26S proteasome regulatory subunit N6
TRINITY_DN31264_c0_g1	0	0	0	2.69089	2.25801	3.1811	0.624558	0.22086	0.0939815	gi|768311757|gb|CP010985.1|	gi|823214933|ref|XP_012440230.1|	PF02878.15	PGM_PMM_I	COG0033	GO:0005975|carbohydrate metabolic process;GO:0009590|detection of gravity;GO:0019388|galactose catabolic process;GO:0006006|glucose metabolic process;GO:0005978|glycogen biosynthetic process;GO:0009409|response to cold;GO:0019252|starch biosynthetic processGO:0005975|carbohydrate metabolic process;GO:0071704|organic substance metabolic process	.	GO:0048046|apoplast;GO:0009507|chloroplast;GO:0009941|chloroplast envelope;GO:0009570|chloroplast stroma;GO:0005829|cytosol;GO:0010319|stromule	map00030|Pentose phosphate pathway;map00500|Starch and sucrose metabolism;map00010|Glycolysis / Gluconeogenesis;map00521|Streptomycin biosynthesis;map00520|Amino sugar and nucleotide sugar metabolism;map01110|Biosynthesis of secondary metabolites;map01100|Metabolic pathways;map00230|Purine metabolism;map01120|Microbial metabolism in diverse environments;map00052|Galactose metabolism;map01130|Bios…	K01835|pgm; phosphoglucomutase [EC:5.4.2.2]
TRINITY_DN29828_c0_g1	13.8854	18.6726	21.6726	166.801	108.091	162.214	84.8703	70.9384	97.2447	gi|747078624|ref|XM_011088179.1|	gi|747078625|ref|XP_011086481.1|	PF01471.17	PG_binding_1	ENOG410XQ5D	GO:0080186|developmental vegetative growth;GO:0007275|multicellular organism development;GO:1900056|negative regulation of leaf senescence;GO:2000028|regulation of photoperiodism, flowering;GO:0046686|response to cadmium ion;GO:0009753|response to jasmonic acid;GO:0009651|response to salt stressGO:0006508|proteolysis	.	GO:0031225|anchored component of membrane;GO:0031012|extracellular matrix;GO:0005886|plasma membraneGO:0031012|extracellular matrix	.	.
TRINITY_DN44259_c1_g2	33.5737	37.2876	45.5652	93.3191	100.045	101.669	72.3715	97.3085	88.0139	gi|747075687|ref|XM_011086589.1|	gi|661882414|emb|CDP13994.1|	PF00637.19	Clathrin	ENOG410XPH1	GO:0048268|clathrin coat assembly;GO:0006897|endocytosis;GO:0006886|intracellular protein transportGO:0006886|intracellular protein transport;GO:0016192|vesicle-mediated transport	.	GO:0030132|clathrin coat of coated pit;GO:0030130|clathrin coat of trans-Golgi network vesicle;GO:0071439|clathrin complex;GO:0005794|Golgi apparatus;GO:0005886|plasma membrane;GO:0009506|plasmodesma;GO:0005774|vacuolar membrane;GO:0005773|vacuole	map04142|Lysosome;map04144|Endocytosis;map05100|Bacterial invasion of epithelial cells;map04721|Synaptic vesicle cycle;map04961|Endocrine and other factor-regulated calcium reabsorption;map05016|Huntington's disease	K04646|CLTC; clathrin heavy chain
TRINITY_DN40054_c2_g3	0	0	0	0.0542417	0.48061	1.55838	0.215571	0.362281	0.70013	gi|558633440|gb|KC572082.1|	gi|909147570|gb|KNE70740.1|	PF00004.28	AAA	COG0464	GO:0097352|autophagosome maturation;GO:0098586|cellular response to virus;GO:0048813|dendrite morphogenesis;GO:0016320|endoplasmic reticulum membrane fusion;GO:0007029|endoplasmic reticulum organization;GO:0007030|Golgi organization;GO:0007040|lysosome organization;GO:0000226|microtubule cytoskeleton organization;GO:0046716|muscle cell cellular homeostasis;GO:0048477|oogenesis;GO:0007279|pole cel…	.	GO:0044754|autolysosome;GO:0005737|cytoplasm;GO:0045169|fusome;GO:0031965|nuclear membrane;GO:0005634|nucleus;GO:0043186|P granule;GO:0005886|plasma membrane;GO:0000502|proteasome complex	map04141|Protein processing in endoplasmic reticulum;map05134|Legionellosis	K13525|VCP, CDC48; transitional endoplasmic reticulum ATPase
TRINITY_DN26607_c0_g1	0	0	0	0.717876	0.36874	0.89673	0.49618	2.08465	0.661861	gi|388505731|gb|BT141138.1|	gi|145348868|ref|XP_001418865.1|	PF01269.16	Fibrillarin	COG1889	GO:0000494|box C/D snoRNA 3'-end processing;GO:1990258|histone glutamine methylation;GO:0006355|regulation of transcription, DNA-templated;GO:0031167|rRNA methylation;GO:0006351|transcription, DNA-templated;GO:0008033|tRNA processingGO:0006364|rRNA processing;GO:0008033|tRNA processing	.	GO:0031428|box C/D snoRNP complex;GO:0015030|Cajal body;GO:0016592|mediator complex;GO:0005730|nucleolus;GO:0032040|small-subunit processome	map03008|Ribosome biogenesis in eukaryotes	K14563|NOP1, FBL; rRNA 2'-O-methyltransferase fibrillarin [EC:2.1.1.-]
TRINITY_DN35360_c0_g1	16.5992	16.3826	16.7445	6.53042	6.89497	6.8161	6.29428	6.44685	7.83186	gi|764613178|ref|XM_004304019.2|	gi|747076787|ref|XP_011085478.1|	PF00782.19	DSPc	COG2453	GO:0009738|abscisic acid-activated signaling pathway;GO:0009734|auxin-activated signaling pathway;GO:0035556|intracellular signal transduction;GO:0043407|negative regulation of MAP kinase activity;GO:0046620|regulation of organ growth;GO:0061388|regulation of rate of cell growth;GO:0009737|response to abscisic acid;GO:0009733|response to auxinGO:0016311|dephosphorylation	.	GO:0005634|nucleus	map04010|MAPK signaling pathway	K04459|DUSP, MKP; dual specificity MAP kinase phosphatase [EC:3.1.3.16 3.1.3.48]
TRINITY_DN41882_c0_g1	16.6469	13.0879	13.146	1.84819	3.23475	3.40043	1.63227	1.91739	3.13748	gi|747093101|ref|XM_011096041.1|	gi|747093096|ref|XP_011094340.1|	PF00091.24	Tubulin	COG0206	GO:0010020|chloroplast fission	.	GO:0009507|chloroplast;GO:0009570|chloroplast stroma;GO:0009534|chloroplast thylakoid;GO:0009535|chloroplast thylakoid membrane	map04112|Cell cycle - Caulobacter	K03531|ftsZ; cell division protein FtsZ
TRINITY_DN41838_c0_g1	9.42606	8.05883	10.6001	0.109529	0.53916	0.217021	0.163237	0.7838	0.605897	gi|747066529|ref|XM_011081647.1|	gi|747066530|ref|XP_011079949.1|	PF02309.15	AUX_IAA	ENOG410YEC3	GO:0009734|auxin-activated signaling pathway;GO:0006355|regulation of transcription, DNA-templated;GO:0006351|transcription, DNA-templated	.	GO:0005634|nucleus	map04075|Plant hormone signal transduction;map01100|Metabolic pathways;map00510|N-Glycan biosynthesis	K14484|IAA; auxin-responsive protein IAA
TRINITY_DN40428_c2_g1	15.6304	18.5532	20.511	86.4459	91.3714	104.783	105.734	112.402	109.778	gi|571033251|gb|KF280343.1|	gi|571033252|gb|AHF22108.1|	PF00925.19	GTP_cyclohydro2	COG0108	GO:0009231|riboflavin biosynthetic process	.	GO:0009507|chloroplast;GO:0009570|chloroplast stroma;GO:0016020|membrane	map01100|Metabolic pathways;map00740|Riboflavin metabolism;map01110|Biosynthesis of secondary metabolites	K14652|ribBA; 3,4-dihydroxy 2-butanone 4-phosphate synthase / GTP cyclohydrolase II [EC:4.1.99.12 3.5.4.25]
TRINITY_DN40552_c0_g4	32.0509	24.8989	21.7709	47.0321	59.1221	50.0908	61.6613	43.1338	44.7366	gi|747062644|ref|XM_011079542.1|	gi|747093022|ref|XP_011094299.1|	PF00411.18	Ribosomal_S11	COG0100	GO:0000462|maturation of SSU-rRNA from tricistronic rRNA transcript (SSU-rRNA, 5.8S rRNA, LSU-rRNA);GO:0000028|ribosomal small subunit assembly;GO:0006412|translationGO:0006412|translation	.	GO:0022627|cytosolic small ribosomal subunitGO:0005840|ribosome	map03010|Ribosome	K02955|RP-S14e, RPS14; small subunit ribosomal protein S14e
TRINITY_DN19371_c0_g1	0	0	0	0.182309	0.650629	0.40638	1.15474	1.04369	0.672334	gi|685866396|ref|XM_009261956.1|	gi|751352119|gb|KIL89841.1|	PF00270.28	DEAD	ENOG410XRAZ	GO:0006397|mRNA processing;GO:0051028|mRNA transport;GO:0006417|regulation of translation	.	GO:0000932|P-body	map03018|RNA degradation	K12614|DDX6, RCK, DHH1; ATP-dependent RNA helicase DDX6/DHH1 [EC:3.6.4.13]
TRINITY_DN38632_c3_g1	7.02446	6.58569	5.7126	56.411	47.5654	40.8075	57.0897	58.2025	54.8988	gi|747083863|ref|XM_011091014.1|	gi|747083864|ref|XP_011089316.1|	PF01301.18	Glyco_hydro_35	COG1874	GO:0005975|carbohydrate metabolic processGO:0005975|carbohydrate metabolic process	.	GO:0048046|apoplast;GO:0005618|cell wall;GO:0005773|vacuoleGO:0009341|beta-galactosidase complex	.	.
TRINITY_DN4302_c0_g1	0	0.197236	0.0506954	0.633308	2.28615	0.522849	4.35221	2.41707	0.583892	gi|685866640|ref|XM_009262078.1|	gi|751354356|gb|KIL92078.1|	PF01597.18	GCV_H	COG0509	GO:0019464|glycine decarboxylation via glycine cleavage system	.	GO:0005960|glycine cleavage complex;GO:0005739|mitochondrion	map00260|Glycine, serine and threonine metabolism;map01100|Metabolic pathways;map00630|Glyoxylate and dicarboxylate metabolism;map01110|Biosynthesis of secondary metabolites;map01130|Biosynthesis of antibiotics	K02437|gcvH, GCSH; glycine cleavage system H protein
TRINITY_DN33192_c0_g2	34.3555	30.7384	33.266	10.5775	10.5989	11.6725	9.38747	10.3798	11.7304	gi|971555153|ref|XM_006350014.2|	gi|674935611|emb|CDX97861.1|	PF03660.13	PHF5	ENOG4111JIM	GO:0000398|mRNA splicing, via spliceosome	.	GO:0071013|catalytic step 2 spliceosome;GO:0071011|precatalytic spliceosome;GO:0005689|U12-type spliceosomal complex;GO:0005686|U2 snRNP	map03040|Spliceosome	K12834|PHF5A; PHD finger-like domain-containing protein 5A
TRINITY_DN34825_c0_g3	0	0	0	0.165308	0.596736	0.491312	2.9564	0.972654	1.11767	gi|758192922|ref|XM_011320537.1|	gi|751358462|gb|KIL96184.1|	PF00226.30	DnaJ	COG0484	GO:0006260|DNA replication;GO:0006457|protein folding;GO:0009408|response to heat	.	GO:0005737|cytoplasm	.	K03686|dnaJ; molecular chaperone DnaJ
TRINITY_DN34596_c0_g1	0	0.169714	0.0872432	0.0908232	2.14598	2.5194	1.71454	3.46634	0.921101	gi|671694938|emb|LK023335.1|	gi|667786622|ref|XP_007872450.1|	PF13442.5	Cytochrome_CBB3	COG3474	GO:0006123|mitochondrial electron transport, cytochrome c to oxygen;GO:0006122|mitochondrial electron transport, ubiquinol to cytochrome c	.	GO:0005758|mitochondrial intermembrane space;GO:0070469|respiratory chain	map04210|Apoptosis;map00920|Sulfur metabolism;map05152|Tuberculosis;map05168|Herpes simplex infection;map05416|Viral myocarditis;map04115|p53 signaling pathway;map05200|Pathways in cancer;map01120|Microbial metabolism in diverse environments;map05164|Influenza A;map02020|Two-component system;map05210|Colorectal cancer;map05161|Hepatitis B;map05145|Toxoplasmosis;map05014|Amyotrophic lateral sclero…	K08738|CYC; cytochrome c
TRINITY_DN37560_c0_g9	197.292	157.169	138.811	13.7093	14.6554	14.806	15.5503	14.4281	12.3141	gi|747093223|ref|XM_011096107.1|	gi|112185624|emb|CAL34034.1|	PF00274.18	Glycolytic	COG3588	GO:0006094|gluconeogenesis;GO:0006096|glycolytic processGO:0006096|glycolytic process	.	GO:0005829|cytosol	map00030|Pentose phosphate pathway;map00680|Methane metabolism;map01200|Carbon metabolism;map01230|Biosynthesis of amino acids;map00010|Glycolysis / Gluconeogenesis;map00710|Carbon fixation in photosynthetic organisms;map01110|Biosynthesis of secondary metabolites;map00051|Fructose and mannose metabolism;map01100|Metabolic pathways;map01120|Microbial metabolism in diverse environments;map01130|Bi…	K01623|ALDO; fructose-bisphosphate aldolase, class I [EC:4.1.2.13]
TRINITY_DN41369_c0_g1	8.01611	6.90909	8.66461	2.42643	2.9576	3.10595	1.96693	2.39601	2.93309	gi|747059592|ref|XM_011077883.1|	gi|747059593|ref|XP_011076185.1|	PF00488.20	MutS_V	COG0249	GO:0043570|maintenance of DNA repeat elements;GO:0006298|mismatch repairGO:0006298|mismatch repair	.	GO:0032300|mismatch repair complex;GO:0005634|nucleus	map05210|Colorectal cancer;map03430|Mismatch repair;map05200|Pathways in cancer;map05210|Colorectal cancer;map03430|Mismatch repair;map05200|Pathways in cancer	K08736|MSH3; DNA mismatch repair protein MSH3;K08736|MSH3; DNA mismatch repair protein MSH3
TRINITY_DN42923_c2_g2	7.19037	10.0535	11.287	44.4142	42.3742	41.8185	41.2892	42.1948	33.1916	gi|697123327|ref|XM_009617359.1|	gi|747064598|ref|XP_011078890.1|	PF13833.5	EF-hand_8	ENOG410XRMJ	GO:0009738|abscisic acid-activated signaling pathway;GO:0035556|intracellular signal transduction;GO:0018105|peptidyl-serine phosphorylation;GO:0046777|protein autophosphorylation;GO:0009737|response to abscisic acid;GO:0009651|response to salt stress	.	GO:0005737|cytoplasm;GO:0005634|nucleus;GO:0005886|plasma membrane;GO:0009506|plasmodesma	map04626|Plant-pathogen interaction;map05145|Toxoplasmosis	K13412|CPK; calcium-dependent protein kinase [EC:2.7.11.1]
TRINITY_DN36214_c3_g1	2.01862	2.14067	4.2632	9.77351	10.6316	9.50802	12.7194	10.0286	15.6287	gi|848898138|ref|XM_012993722.1|	gi|747096101|ref|XP_011095955.1|	PF00939.18	Na_sulph_symp	COG0471	GO:0015743|malate transport;GO:0051453|regulation of intracellular pH;GO:0006814|sodium ion transportGO:0006814|sodium ion transport;GO:0055085|transmembrane transport	.	GO:0016021|integral component of membrane;GO:0005774|vacuolar membrane;GO:0005773|vacuoleGO:0016020|membrane;GO:0016021|integral component of membrane	.	K14445|SLC13A2_3_5; solute carrier family 13 (sodium-dependent dicarboxylate transporter), member 2/3/5;K14445|SLC13A2_3_5; solute carrier family 13 (sodium-dependent dicarboxylate transporter), member 2/3/5
TRINITY_DN19121_c0_g1	0	0	0	1.23393	1.06903	1.85814	0.343279	2.3547	0.409554	gi|410076035|ref|XM_003955551.1|	gi|1000780873|gb|KXN72065.1|	PF00025.20	Arf	ENOG410XPUI	GO:0030036|actin cytoskeleton organization;GO:0016339|calcium-dependent cell-cell adhesion via plasma membrane cell adhesion molecules;GO:0070177|contractile vacuole discharge;GO:0033298|contractile vacuole organization;GO:0140025|contractile vacuole tethering involved in discharge;GO:0015031|protein transport;GO:0031157|regulation of aggregate size involved in sorocarp development;GO:0051600|reg…	.	GO:0031164|contractile vacuolar membrane;GO:0000331|contractile vacuole;GO:0005886|plasma membrane;GO:0030667|secretory granule membrane	map04972|Pancreatic secretion;map04152|AMPK signaling pathway;map04144|Endocytosis	K07901|RAB8A, MEL; Ras-related protein Rab-8A
TRINITY_DN42218_c0_g1	0.214743	0.168539	0.450522	9.74095	9.6788	9.63249	4.76746	4.99137	4.59023	gi|747097250|ref|XM_011098280.1|	gi|747097251|ref|XP_011096582.1|	PF02779.23	Transket_pyr	COG0022	GO:0006086|acetyl-CoA biosynthetic process from pyruvate;GO:0006096|glycolytic process;GO:0048868|pollen tube development	.	GO:0009507|chloroplast;GO:0009941|chloroplast envelope	map00620|Pyruvate metabolism;map04066|HIF-1 signaling pathway;map00020|Citrate cycle (TCA cycle);map01200|Carbon metabolism;map00010|Glycolysis / Gluconeogenesis;map05230|Central carbon metabolism in cancer;map01110|Biosynthesis of secondary metabolites;map01100|Metabolic pathways;map01120|Microbial metabolism in diverse environments;map04922|Glucagon signaling pathway;map01130|Biosynthesis of an…	K00162|PDHB, pdhB; pyruvate dehydrogenase E1 component beta subunit [EC:1.2.4.1]
TRINITY_DN34337_c0_g1	0.0597199	0.0281222	0	6.11018	3.00775	3.86163	1.37567	0.545665	0.652144	gi|747062073|ref|XM_011079226.1|	gi|747062074|ref|XP_011077528.1|	PF00139.18	Lectin_legB	COG0515	GO:0006468|protein phosphorylation	.	GO:0016021|integral component of membrane;GO:0005886|plasma membrane	.	.
TRINITY_DN39474_c2_g2	2.78684	3.49113	3.02711	39.4727	48.594	52.6106	30.7381	41.709	24.2728	gi|747100951|ref|XM_011100282.1|	gi|747100952|ref|XP_011098584.1|	PF07847.11	PCO_ADO	ENOG4111Y3H	GO:0070483|detection of hypoxia;GO:0018171|peptidyl-cysteine oxidation;GO:0001666|response to hypoxiaGO:0055114|oxidation-reduction process	.	GO:0005829|cytosol;GO:0005634|nucleus	map01100|Metabolic pathways;map00430|Taurine and hypotaurine metabolism	K10712|ADO; cysteamine dioxygenase [EC:1.13.11.19]
TRINITY_DN40105_c0_g3	7.35311	11.4276	10.0517	26.516	25.834	29.8046	15.4584	19.2132	25.2933	gi|747059058|ref|XM_011077589.1|	gi|747059059|ref|XP_011075891.1|	PF00072.23	Response_reg	COG5641	GO:0000160|phosphorelay signal transduction system;GO:0006355|regulation of transcription, DNA-templated;GO:0048511|rhythmic process;GO:0006351|transcription, DNA-templatedGO:0000160|phosphorelay signal transduction system	.	GO:0005634|nucleus	map04712|Circadian rhythm - plant	K12130|PRR5; pseudo-response regulator 5
TRINITY_DN48731_c0_g1	0.0371193	0	0	0.074834	0.810418	0.518967	3.23434	3.92714	0.896932	gi|758209016|ref|XM_011328377.1|	gi|751353107|gb|KIL90829.1|	PF02966.15	DIM1	ENOG4111FE6	GO:0007049|cell cycle;GO:0051301|cell division;GO:0000245|spliceosomal complex assemblyGO:0000398|mRNA splicing, via spliceosome	.	GO:0005737|cytoplasm;GO:0005829|cytosol;GO:0031965|nuclear membrane;GO:0005634|nucleus;GO:0005681|spliceosomal complex;GO:0046540|U4/U6 x U5 tri-snRNP complex;GO:0005682|U5 snRNPGO:0005681|spliceosomal complex	map03040|Spliceosome	K12859|TXNL4A, DIB1; U5 snRNP protein, DIM1 family
TRINITY_DN36407_c0_g1	20.1442	19.166	18.5966	5.39949	3.90735	5.18925	2.81994	3.23645	5.44621	gi|695073565|ref|XM_009385680.1|	gi|698518916|ref|XP_009804323.1|	PF00696.27	AA_kinase	COG0548	GO:0042450|arginine biosynthetic process via ornithine;GO:0006561|proline biosynthetic process	.	GO:0009507|chloroplast;GO:0009570|chloroplast stroma;GO:0009534|chloroplast thylakoid	map01210|2-Oxocarboxylic acid metabolism;map01230|Biosynthesis of amino acids;map01110|Biosynthesis of secondary metabolites;map01100|Metabolic pathways;map00220|Arginine biosynthesis;map01130|Biosynthesis of antibiotics;map01210|2-Oxocarboxylic acid metabolism;map01230|Biosynthesis of amino acids;map01110|Biosynthesis of secondary metabolites;map01100|Metabolic pathways;map00220|Arginine biosynt…	K00930|argB; acetylglutamate kinase [EC:2.7.2.8];K00930|argB; acetylglutamate kinase [EC:2.7.2.8]
TRINITY_DN39660_c3_g3	0.0866982	0.0816528	0.0839487	1.3546	1.29059	1.55845	0.868314	1.08402	1.04747	gi|300079015|gb|GQ869861.1|	gi|300079016|gb|ADJ67439.1|	PF00847.19	AP2	ENOG410YJNR	GO:0006952|defense response;GO:0009873|ethylene-activated signaling pathway;GO:0009867|jasmonic acid mediated signaling pathway;GO:0006351|transcription, DNA-templatedGO:0006355|regulation of transcription, DNA-templated	.	GO:0005634|nucleus	map04075|Plant hormone signal transduction	K14516|ERF1; ethylene-responsive transcription factor 1
TRINITY_DN28525_c0_g1	1.11774	1.67862	0.672776	11.267	9.86328	10.5287	12.3443	8.97802	9.1245	gi|703065777|ref|XM_010089239.1|	gi|747075646|ref|XP_011084867.1|	PF10604.8	Polyketide_cyc2	ENOG4111MYF	GO:0009738|abscisic acid-activated signaling pathway	.	GO:0005737|cytoplasm;GO:0005634|nucleus;GO:0005886|plasma membrane	map04075|Plant hormone signal transduction	K14496|PYL; abscisic acid receptor PYR/PYL family
TRINITY_DN34639_c0_g1	0.803408	0.637182	0.559563	6.43618	7.10577	6.2215	5.32193	6.69686	5.5148	gi|703108300|ref|XM_010100685.1|	gi|661893599|emb|CDP03408.1|	PF00067.21	p450	COG2124	GO:0010268|brassinosteroid homeostasis;GO:0016131|brassinosteroid metabolic process;GO:0040008|regulation of growth;GO:0009741|response to brassinosteroidGO:0055114|oxidation-reduction process	.	GO:0016021|integral component of membrane	map00905|Brassinosteroid biosynthesis;map00905|Brassinosteroid biosynthesis	K15639|CYP734A1, BAS1; PHYB activation tagged suppressor 1 [EC:1.14.-.-];K15639|CYP734A1, BAS1; PHYB activation tagged suppressor 1 [EC:1.14.-.-]
TRINITY_DN36055_c0_g1	7.81521	8.54236	8.06449	49.5483	51.4601	53.3031	40.9643	35.6446	41.9533	gi|848914897|ref|XM_012999837.1|	gi|747049942|ref|XP_011071026.1|	PF01459.21	Porin_3	ENOG410ZBK1	GO:0055085|transmembrane transport	.	GO:0005741|mitochondrial outer membrane;GO:0046930|pore complexGO:0005741|mitochondrial outer membrane	map04022|cGMP-PKG signaling pathway;map04020|Calcium signaling pathway;map05016|Huntington's disease;map05166|HTLV-I infection;map05012|Parkinson's disease;map04022|cGMP-PKG signaling pathway;map04020|Calcium signaling pathway;map05016|Huntington's disease;map05166|HTLV-I infection;map05012|Parkinson's disease	K15040|VDAC2; voltage-dependent anion channel protein 2;K15040|VDAC2; voltage-dependent anion channel protein 2
TRINITY_DN36600_c1_g2	13.6511	12.8039	14.3558	32.1455	22.6529	25.0582	22.4692	27.2546	28.1554	gi|747085801|ref|XM_011092075.1|	gi|747067130|ref|XP_011080268.1|	PF03100.14	CcmE	COG2332	GO:0017004|cytochrome complex assembly;GO:0017003|protein-heme linkageGO:0017003|protein-heme linkage;GO:0017004|cytochrome complex assembly	.	GO:0016021|integral component of membrane;GO:0005886|plasma membraneGO:0005886|plasma membrane	.	K02197|ccmE; cytochrome c-type biogenesis protein CcmE
TRINITY_DN34898_c0_g4	0.268999	0.140747	0.810344	9.12892	27.2293	23.3115	54.99	28.1432	14.611	gi|758206421|ref|XM_011327245.1|	gi|751352173|gb|KIL89895.1|	PF16906.4	Ribosomal_L26	COG0198	GO:0002181|cytoplasmic translation;GO:0042256|mature ribosome assembly;GO:0009409|response to cold;GO:0042273|ribosomal large subunit biogenesis;GO:0042255|ribosome assemblyGO:0006412|translation	.	GO:0009507|chloroplast;GO:0005829|cytosol;GO:0022625|cytosolic large ribosomal subunit;GO:0022626|cytosolic ribosome;GO:0016020|membrane;GO:0005730|nucleolus;GO:0005634|nucleus;GO:0005886|plasma membrane;GO:0042788|polysomal ribosome;GO:0005774|vacuolar membraneGO:0015934|large ribosomal subunit	map03010|Ribosome	K02898|RP-L26e, RPL26; large subunit ribosomal protein L26e
TRINITY_DN27044_c0_g4	0	0	0	0	0.346581	1.43864	0.480936	1.09165	0	gi|695414768|ref|XM_009528095.1|	gi|661185344|emb|CDH52523.1|	PF00982.20	Glyco_transf_20	COG0380	GO:0005992|trehalose biosynthetic process;GO:0070413|trehalose metabolism in response to stressGO:0005992|trehalose biosynthetic process	.	GO:0005737|cytoplasm	map01100|Metabolic pathways;map00500|Starch and sucrose metabolism	K16055|TPS; trehalose 6-phosphate synthase/phosphatase [EC:2.4.1.15 3.1.3.12]
TRINITY_DN5019_c0_g1	0	0	0	0	0.519486	0.330162	1.68318	1.90787	0.512095	gi|685867676|ref|XM_009262596.1|	gi|751354381|gb|KIL92103.1|	PF03134.18	TB2_DP1_HVA22	COG5052	GO:0051301|cell division;GO:0007084|mitotic nuclear envelope reassembly;GO:0006998|nuclear envelope organization	.	GO:0005783|endoplasmic reticulum;GO:0005789|endoplasmic reticulum membrane;GO:0016021|integral component of membrane;GO:0005874|microtubule	.	K17338|REEP1_2_3_4; receptor expression-enhancing protein 1/2/3/4
TRINITY_DN34710_c0_g2	0.0249957	0.23541	0.266233	1.08343	1.2899	0.499236	0.525715	0.601019	1.32412	gi|747104165|ref|XM_011102002.1|	gi|976916513|gb|KVI02020.1|	PF00330.19	Aconitase	COG1048	GO:0006101|citrate metabolic process;GO:0006097|glyoxylate cycle;GO:0006102|isocitrate metabolic process;GO:0009737|response to abscisic acid;GO:0046686|response to cadmium ion;GO:0006979|response to oxidative stress;GO:0009651|response to salt stress;GO:0090351|seedling development;GO:0006099|tricarboxylic acid cycleGO:0008152|metabolic process	.	GO:0005618|cell wall;GO:0009507|chloroplast;GO:0009570|chloroplast stroma;GO:0005737|cytoplasm;GO:0005829|cytosol;GO:0005739|mitochondrion;GO:0005774|vacuolar membrane	map01200|Carbon metabolism;map00630|Glyoxylate and dicarboxylate metabolism;map00020|Citrate cycle (TCA cycle);map01210|2-Oxocarboxylic acid metabolism;map01230|Biosynthesis of amino acids;map00720|Carbon fixation pathways in prokaryotes;map01110|Biosynthesis of secondary metabolites;map01100|Metabolic pathways;map01120|Microbial metabolism in diverse environments;map01130|Biosynthesis of antibio…	K01681|ACO, acnA; aconitate hydratase [EC:4.2.1.3]
TRINITY_DN32349_c0_g2	24.6505	29.6466	29.413	81.319	65.4664	74.63	41.1384	52.3042	71.4762	gi|747076722|ref|XM_011087142.1|	gi|747076723|ref|XP_011085444.1|	PF00012.19	HSP70	COG0443	.	.	GO:0009507|chloroplast;GO:0005783|endoplasmic reticulum;GO:0005788|endoplasmic reticulum lumen;GO:0005794|Golgi apparatus;GO:0005774|vacuolar membrane	map04141|Protein processing in endoplasmic reticulum	K09486|HYOU1; hypoxia up-regulated 1
TRINITY_DN41906_c0_g1	4.73452	4.09606	5.06414	11.2653	8.52293	10.1984	8.65654	9.37205	7.3932	gi|747040740|ref|XM_011097823.1|	gi|848894039|ref|XP_012847061.1|	PF01650.17	Peptidase_C13	COG5206	GO:0051603|proteolysis involved in cellular protein catabolic process;GO:0006624|vacuolar protein processingGO:0006508|proteolysis	.	GO:0000326|protein storage vacuole	map04142|Lysosome;map04612|Antigen processing and presentation	K01369|LGMN; legumain [EC:3.4.22.34]
TRINITY_DN40672_c2_g2	31.1417	37.2276	32.481	73.6094	81.1805	73.6595	126.576	40.2348	79.397	gi|747061934|ref|XM_011079154.1|	gi|474429728|gb|EMS67926.1|	PF15511.5	CENP-T_C	COG2036	GO:0006334|nucleosome assembly;GO:0009414|response to water deprivationGO:0006352|DNA-templated transcription, initiation	.	GO:0009507|chloroplast;GO:0005829|cytosol;GO:0000788|nuclear nucleosome;GO:0005730|nucleolus;GO:0005886|plasma membrane;GO:0009506|plasmodesma;GO:0009579|thylakoid;GO:0005774|vacuolar membrane	map05322|Systemic lupus erythematosus;map05203|Viral carcinogenesis;map05034|Alcoholism	K11254|H4; histone H4
TRINITY_DN27601_c0_g1	0	0.0819393	0.0842433	0.482351	0.841827	0.36926	0.21784	2.99151	0.0404285	gi|636595642|ref|XM_008030969.1|	gi|189209614|ref|XP_001941139.1|	PF03388.12	Lectin_leg-like	.	GO:0006888|ER to Golgi vesicle-mediated transport	.	GO:0005783|endoplasmic reticulum;GO:0000329|fungal-type vacuole membrane;GO:0005794|Golgi apparatus;GO:0016021|integral component of membraneGO:0016020|membrane	map04141|Protein processing in endoplasmic reticulum	K10082|LMAN2, VIP36; lectin, mannose-binding 2
TRINITY_DN32493_c2_g1	25.9002	28.1628	27.7111	178.397	203.226	223.423	209.428	196.877	161.393	gi|747099642|ref|XM_011099577.1|	gi|747095072|ref|XP_011095399.1|	PF01253.21	SUI1	COG0023	GO:0006417|regulation of translationGO:0006413|translational initiation	.	.	map03013|RNA transport	K03113|EIF1, SUI1; translation initiation factor 1
TRINITY_DN35204_c0_g1	12.6397	13.5086	10.7489	64.1483	52.3558	54.7434	51.7095	36.6817	52.9119	gi|985446903|ref|XM_006476936.2|	gi|641863289|gb|KDO81975.1|	PF00406.21	ADK	COG0563	GO:0006163|purine nucleotide metabolic process	.	GO:0005737|cytoplasm	map01100|Metabolic pathways;map01130|Biosynthesis of antibiotics;map01110|Biosynthesis of secondary metabolites;map00230|Purine metabolism	K00939|adk, AK; adenylate kinase [EC:2.7.4.3]
TRINITY_DN38987_c0_g1	28.771	29.8623	37.1284	153.273	147.832	184.461	174.251	180.79	191.809	gi|697120026|ref|XM_009615682.1|	gi|460365572|ref|XP_004228675.1|	PF00804.24	Syntaxin	COG5074	GO:0006887|exocytosis;GO:0006886|intracellular protein transport;GO:0009860|pollen tube growth;GO:0048278|vesicle docking;GO:0006906|vesicle fusion	.	GO:0016021|integral component of membrane;GO:0005886|plasma membrane;GO:0031201|SNARE complex;GO:0030133|transport vesicleGO:0016020|membrane	map04721|Synaptic vesicle cycle;map04130|SNARE interactions in vesicular transport;map04721|Synaptic vesicle cycle;map04130|SNARE interactions in vesicular transport	K08486|STX1B_2_3; syntaxin 1B/2/3;K08486|STX1B_2_3; syntaxin 1B/2/3
TRINITY_DN33835_c1_g1	7.1152	8.94287	10.2352	16.2795	19.0244	17.4316	25.2747	16.1238	18.9578	gi|590707662|ref|XM_007048005.1|	gi|697154086|ref|XP_009631296.1|	PF13639.5	zf-RING_2	ENOG41121N2	GO:0009738|abscisic acid-activated signaling pathway;GO:0009789|positive regulation of abscisic acid-activated signaling pathway;GO:0043161|proteasome-mediated ubiquitin-dependent protein catabolic process;GO:0016567|protein ubiquitination;GO:0047484|regulation of response to osmotic stress;GO:0009651|response to salt stress	.	GO:0005737|cytoplasm;GO:0005634|nucleusGO:0005680|anaphase-promoting complex	.	K16282|RHA2; E3 ubiquitin-protein ligase RHA2 [EC:2.3.2.27]
TRINITY_DN13173_c0_g1	1.75369	0.861724	0.959783	0	0	0	0	0.0733346	0	gi|224068539|ref|XM_002302731.1|	gi|747071510|ref|XP_011082627.1|	PF03514.13	GRAS	ENOG410YBFY	GO:0009740|gibberellic acid mediated signaling pathway;GO:0006355|regulation of transcription, DNA-templated;GO:0006351|transcription, DNA-templated	.	GO:0005634|nucleus	map04075|Plant hormone signal transduction	K14494|DELLA; DELLA protein
TRINITY_DN27063_c0_g2	0	0.0364886	0	0.605337	0.865098	0.831852	0.232817	1.71411	0.180033	gi|159487880|ref|XM_001701899.1|	gi|855317418|ref|XP_012899499.1|	PF09334.10	tRNA-synt_1g	COG0073	GO:0006431|methionyl-tRNA aminoacylation;GO:0006418|tRNA aminoacylation for protein translationGO:0006418|tRNA aminoacylation for protein translation	.	GO:0005737|cytoplasm;GO:0005829|cytosol;GO:0017102|methionyl glutamyl tRNA synthetase complex	map00450|Selenocompound metabolism;map00970|Aminoacyl-tRNA biosynthesis	K01874|MARS, metG; methionyl-tRNA synthetase [EC:6.1.1.10]
TRINITY_DN25964_c0_g2	0	0	0	0.0956912	1.46023	1.94343	0.570455	2.19128	0.220561	gi|367033064|ref|XM_003665767.1|	gi|907095416|gb|KND01081.1|	PF00106.24	adh_short	ENOG410ZVEX	GO:0019933|cAMP-mediated signaling;GO:0006635|fatty acid beta-oxidation;GO:0006631|fatty acid metabolic process;GO:0030587|sorocarp development	.	GO:0005777|peroxisome	map01100|Metabolic pathways;map00120|Primary bile acid biosynthesis;map04146|Peroxisome	K12405|HSD17B4; 3-hydroxyacyl-CoA dehydrogenase / 3a,7a,12a-trihydroxy-5b-cholest-24-enoyl-CoA hydratase [EC:1.1.1.35 4.2.1.107]
TRINITY_DN42798_c0_g1	50.5937	44.7488	44.2313	119.85	113.436	108.348	91.963	84.3689	97.579	gi|848891939|ref|XM_012990617.1|	gi|848891940|ref|XP_012846071.1|	PF00152.19	tRNA-synt_2	COG1190	GO:0006430|lysyl-tRNA aminoacylationGO:0006418|tRNA aminoacylation for protein translation	.	GO:0005737|cytoplasm	map00970|Aminoacyl-tRNA biosynthesis;map00970|Aminoacyl-tRNA biosynthesis	K04567|KARS, lysS; lysyl-tRNA synthetase, class II [EC:6.1.1.6];K04567|KARS, lysS; lysyl-tRNA synthetase, class II [EC:6.1.1.6]
TRINITY_DN35831_c2_g2	20.1659	21.0722	21.252	6.05337	6.03646	6.945	5.87862	4.76968	7.43538	gi|747043132|ref|XM_011083939.1|	gi|747043133|ref|XP_011082241.1|	PF04857.19	CAF1	COG5228	GO:0043928|exonucleolytic nuclear-transcribed mRNA catabolic process involved in deadenylation-dependent decay;GO:0017148|negative regulation of translation;GO:0006355|regulation of transcription, DNA-templated;GO:0006351|transcription, DNA-templated	.	GO:0030015|CCR4-NOT core complex;GO:0005634|nucleus;GO:0000932|P-body	map03018|RNA degradation	K12581|CNOT7_8, CAF1, POP2; CCR4-NOT transcription complex subunit 7/8
TRINITY_DN22923_c0_g1	0	0	0	0.238195	0.547175	0.23598	0	1.66666	0.329413	gi|702073522|emb|FO905896.1|	gi|169598930|ref|XP_001792888.1|	PF13622.5	4HBT_3	COG1946	GO:0006637|acyl-CoA metabolic process;GO:0043649|dicarboxylic acid catabolic process;GO:0009062|fatty acid catabolic process;GO:0045225|negative regulation of CD4 biosynthetic process;GO:0016559|peroxisome fission	.	GO:0005739|mitochondrion;GO:0005782|peroxisomal matrix;GO:0005777|peroxisome	map01100|Metabolic pathways;map00120|Primary bile acid biosynthesis;map04146|Peroxisome	K11992|ACOT8, PTE; acyl-CoA thioesterase 8 [EC:3.1.2.27]
TRINITY_DN40223_c0_g2	4.78215	3.28319	2.98602	0.585669	0.73183	0.580223	0.51476	1.22509	1.12148	gi|848874978|ref|XM_012982534.1|	gi|698484593|ref|XP_009789101.1|	PF02450.14	LCAT	ENOG410Y9CF	GO:0006071|glycerol metabolic process;GO:0006629|lipid metabolic processGO:0006629|lipid metabolic process	.	GO:0016021|integral component of membrane	map00561|Glycerolipid metabolism	K00679|E2.3.1.158; phospholipid:diacylglycerol acyltransferase [EC:2.3.1.158]
TRINITY_DN37901_c0_g2	8.42374	8.60531	8.56772	1.69484	3.03377	2.38293	2.85759	3.56093	2.84107	gi|1000948351|ref|XM_002528196.2|	gi|255574666|ref|XP_002528242.1|	PF00725.21	3HCDH	COG1250	GO:0019605|butyrate metabolic processGO:0006631|fatty acid metabolic process;GO:0055114|oxidation-reduction process	.	.	map01100|Metabolic pathways;map00650|Butanoate metabolism;map01120|Microbial metabolism in diverse environments;map00360|Phenylalanine metabolism;map00362|Benzoate degradation	K00074|paaH, hbd, fadB, mmgB; 3-hydroxybutyryl-CoA dehydrogenase [EC:1.1.1.157]
TRINITY_DN40148_c0_g1	0	0.103239	0	0.524864	2.80122	2.38097	0.603828	3.11021	0.127345	gi|50550914|ref|XM_502931.1|	gi|595437838|gb|EXX51895.1|	PF07728.13	AAA_5	COG1222	GO:0006974|cellular response to DNA damage stimulus;GO:0045899|positive regulation of RNA polymerase II transcriptional preinitiation complex assembly;GO:0043161|proteasome-mediated ubiquitin-dependent protein catabolic process;GO:0030433|ubiquitin-dependent ERAD pathwayGO:0006281|DNA repair;GO:0006310|DNA recombination	.	GO:0005737|cytoplasm;GO:0031597|cytosolic proteasome complex;GO:0031595|nuclear proteasome complex;GO:0005634|nucleus;GO:0005838|proteasome regulatory particle;GO:0008540|proteasome regulatory particle, base subcomplex	map03050|Proteasome;map05169|Epstein-Barr virus infection	K03066|PSMC5, RPT6; 26S proteasome regulatory subunit T6
TRINITY_DN38915_c0_g1	8.18726	6.22678	6.02436	21.7785	20.6834	20.5215	16.4485	19.7331	16.7427	gi|828296071|ref|XM_004491029.2|	gi|747076801|ref|XP_011085485.1|	PF13848.5	Thioredoxin_6	COG0526	GO:0045454|cell redox homeostasis;GO:0006457|protein folding;GO:0034976|response to endoplasmic reticulum stress	.	GO:0005788|endoplasmic reticulum lumen	map04141|Protein processing in endoplasmic reticulum	K09584|PDIA6, TXNDC7; protein disulfide-isomerase A6 [EC:5.3.4.1]
TRINITY_DN16335_c0_g1	0	0	0	0.310363	1.37499	0.580789	3.66614	0.921297	1.25586	gi|758192989|ref|XM_011320570.1|	gi|751358494|gb|KIL96216.1|	PF00928.20	Adap_comp_sub	ENOG410XT7B	GO:0008089|anterograde axonal transport;GO:0048490|anterograde synaptic vesicle transport;GO:0006886|intracellular protein transport	.	GO:1904115|axon cytoplasm;GO:0030131|clathrin adaptor complex;GO:0030659|cytoplasmic vesicle membrane;GO:0005794|Golgi apparatus;GO:0005765|lysosomal membrane	map04142|Lysosome	K12398|AP3M; AP-3 complex subunit mu
TRINITY_DN35203_c0_g1	3.02882	2.16904	2.23003	13.3342	18.102	12.4758	9.46871	7.35258	11.916	gi|747095576|ref|XM_011097367.1|	gi|747099238|ref|XP_011097667.1|	PF00226.30	DnaJ	ENOG410Z2TP	GO:0015031|protein transport	.	GO:0005789|endoplasmic reticulum membrane;GO:0070062|extracellular exosome;GO:0016021|integral component of membrane;GO:0016020|membrane	.	K09534|DNAJC14; DnaJ homolog subfamily C member 14
TRINITY_DN30394_c0_g2	35.8941	36.8815	33.7588	6.04822	6.0602	5.1765	9.92071	8.80998	7.45705	gi|747067734|ref|XM_011082303.1|	gi|747067735|ref|XP_011080605.1|	PF05158.11	RNA_pol_Rpc34	COG5111	GO:0006383|transcription from RNA polymerase III promoterGO:0006383|transcription from RNA polymerase III promoter	.	GO:0005666|DNA-directed RNA polymerase III complexGO:0005666|DNA-directed RNA polymerase III complex	map03020|RNA polymerase;map04623|Cytosolic DNA-sensing pathway;map00240|Pyrimidine metabolism;map01100|Metabolic pathways;map05169|Epstein-Barr virus infection;map00230|Purine metabolism	K03025|RPC6, POLR3F; DNA-directed RNA polymerase III subunit RPC6
TRINITY_DN36452_c0_g1	14.2733	14.3298	15.0471	3.92149	4.46281	4.45901	5.2501	6.5057	4.89651	gi|970053593|ref|XM_015232944.1|	gi|697157290|ref|XP_009587400.1|	PF00289.21	Biotin_carb_N	COG4770	GO:0006552|leucine catabolic process	.	GO:0022626|cytosolic ribosome;GO:0005759|mitochondrial matrix;GO:0005739|mitochondrion	map00280|Valine, leucine and isoleucine degradation;map01100|Metabolic pathways	K01968|E6.4.1.4A; 3-methylcrotonyl-CoA carboxylase alpha subunit [EC:6.4.1.4]
TRINITY_DN40475_c2_g4	0	0	0.270375	0.187647	2.1245	9.80632	1.77118	1.7009	1.55704	gi|723720664|ref|XM_004244725.2|	gi|255965366|gb|ACU44988.1|	PF00347.22	Ribosomal_L6	COG0097	GO:0002181|cytoplasmic translationGO:0006412|translation	.	GO:0022625|cytosolic large ribosomal subunitGO:0005840|ribosome	map03010|Ribosome	K02940|RP-L9e, RPL9; large subunit ribosomal protein L9e
TRINITY_DN38578_c1_g5	1.60048	1.50734	0.907154	0.0786982	0.154957	0.155933	0.234576	0.187724	0.145115	gi|747073041|ref|XM_011085163.1|	gi|747073040|ref|XP_011083464.1|	PF00071.21	Ras	COG1100	GO:0007264|small GTPase mediated signal transduction	.	GO:0005737|cytoplasm;GO:0005886|plasma membrane	map04071|Sphingolipid signaling pathway;map04620|Toll-like receptor signaling pathway;map05100|Bacterial invasion of epithelial cells;map04151|PI3K-Akt signaling pathway;map05120|Epithelial cell signaling in Helicobacter pylori infection;map04360|Axon guidance;map05200|Pathways in cancer;map05203|Viral carcinogenesis;map04015|Rap1 signaling pathway;map04520|Adherens junction;map04010|MAPK signali…	K04392|RAC1; Ras-related C3 botulinum toxin substrate 1
TRINITY_DN24030_c1_g1	0.658382	2.0033	1.37308	0.204204	0	0	0	0	0	gi|596699136|ref|XM_007282161.1|	gi|530475440|gb|EQB55506.1|	PF02798.19	GST_N	ENOG410XSIX	GO:0071243|cellular response to arsenic-containing substance;GO:0006749|glutathione metabolic process;GO:0019852|L-ascorbic acid metabolic process;GO:0060315|negative regulation of ryanodine-sensitive calcium-release channel activity;GO:0060316|positive regulation of ryanodine-sensitive calcium-release channel activity;GO:0010880|regulation of release of sequestered calcium ion into cytosol by sa…	.	GO:0005737|cytoplasm;GO:0005829|cytosol;GO:0070062|extracellular exosome	map05204|Chemical carcinogenesis;map00982|Drug metabolism - cytochrome P450;map00480|Glutathione metabolism;map00980|Metabolism of xenobiotics by cytochrome P450	K00799|GST, gst; glutathione S-transferase [EC:2.5.1.18]
TRINITY_DN34818_c0_g1	2.96194	2.93901	3.72585	14.1821	10.931	9.78494	5.35028	5.03625	8.24589	gi|747082044|ref|XM_011090023.1|	gi|747082045|ref|XP_011088325.1|	PF00501.27	AMP-binding	COG1022	GO:0010143|cutin biosynthetic process;GO:0050832|defense response to fungus;GO:0006631|fatty acid metabolic process;GO:0010311|lateral root formationGO:0008152|metabolic process	.	GO:0005783|endoplasmic reticulum;GO:0009506|plasmodesma	map01212|Fatty acid metabolism;map04146|Peroxisome;map00071|Fatty acid degradation;map00061|Fatty acid biosynthesis;map03320|PPAR signaling pathway;map01100|Metabolic pathways;map04920|Adipocytokine signaling pathway;map01212|Fatty acid metabolism;map04146|Peroxisome;map00071|Fatty acid degradation;map00061|Fatty acid biosynthesis;map03320|PPAR signaling pathway;map01100|Metabolic pathways;map049…	K01897|ACSL, fadD; long-chain acyl-CoA synthetase [EC:6.2.1.3];K01897|ACSL, fadD; long-chain acyl-CoA synthetase [EC:6.2.1.3]
TRINITY_DN33382_c0_g1	3.73171	2.77582	3.10704	0.790664	1.29735	1.28178	1.04744	1.85173	1.14868	gi|747046014|ref|XM_011098898.1|	gi|747046609|ref|XP_011100508.1|	PF02441.18	Flavoprotein	COG0452	GO:0015937|coenzyme A biosynthetic process;GO:0042538|hyperosmotic salinity response;GO:0040008|regulation of growth	.	GO:0005829|cytosol	map01100|Metabolic pathways;map00770|Pantothenate and CoA biosynthesis	K01598|PPCDC, coaC; phosphopantothenoylcysteine decarboxylase [EC:4.1.1.36]
TRINITY_DN36252_c1_g1	1.78911	1.95022	2.40607	12.4739	11.8696	11.7789	8.97587	9.49603	10.5153	gi|1000954315|ref|XM_002524732.2|	gi|747066207|ref|XP_011079779.1|	PF00069.24	Pkinase	COG0515	GO:0006468|protein phosphorylation	.	GO:0016021|integral component of membrane;GO:0005886|plasma membrane	.	.
TRINITY_DN40414_c1_g1	5.88193	9.28801	7.53702	159.66	77.5967	88.5316	51.3255	48.4082	64.3537	gi|971543562|ref|XM_006343387.2|	gi|747084915|ref|XP_011089887.1|	PF03094.14	Mlo	ENOG410ZUVB	GO:0009817|defense response to fungus, incompatible interactionGO:0006952|defense response	.	GO:0016021|integral component of membrane;GO:0005886|plasma membraneGO:0016021|integral component of membrane	.	K08472|MLO; mlo protein
TRINITY_DN35821_c2_g3	0.479298	0.376171	0.580123	1.93257	1.74407	1.2764	4.52033	2.61226	1.89313	gi|823220881|ref|XM_012587693.1|	gi|747069771|ref|XP_011081692.1|	PF10604.8	Polyketide_cyc2	ENOG410YE0A	GO:0009738|abscisic acid-activated signaling pathwayGO:0006952|defense response;GO:0009607|response to biotic stimulus	.	GO:0005737|cytoplasm;GO:0005634|nucleus;GO:0005886|plasma membrane	map04075|Plant hormone signal transduction	K14496|PYL; abscisic acid receptor PYR/PYL family
TRINITY_DN47506_c0_g1	0	0	0	0.161631	0.922931	0.224178	1.63803	1.37255	0.923916	gi|531988639|emb|HF679024.1|	gi|751355085|gb|KIL92807.1|	PF16969.4	SRP68	ENOG410XPW1	GO:0045047|protein targeting to ER;GO:0006614|SRP-dependent cotranslational protein targeting to membraneGO:0006614|SRP-dependent cotranslational protein targeting to membrane	.	GO:0005829|cytosol;GO:0005783|endoplasmic reticulum;GO:0005730|nucleolus;GO:0005786|signal recognition particle, endoplasmic reticulum targetingGO:0005786|signal recognition particle, endoplasmic reticulum targeting	map03060|Protein export	K03107|SRP68; signal recognition particle subunit SRP68
TRINITY_DN33488_c1_g3	2.90575	4.76706	3.41867	7.1179	8.03084	8.2062	6.69661	6.16044	10.3374	gi|747105329|ref|XM_011102638.1|	gi|802708115|ref|XP_012084444.1|	PF00274.18	Glycolytic	COG3588	GO:0006094|gluconeogenesis;GO:0006096|glycolytic process;GO:0009737|response to abscisic acid;GO:0046686|response to cadmium ionGO:0006096|glycolytic process	.	GO:0048046|apoplast;GO:0009507|chloroplast;GO:0009941|chloroplast envelope;GO:0009570|chloroplast stroma;GO:0016020|membrane;GO:0010287|plastoglobule;GO:0009579|thylakoid	map00030|Pentose phosphate pathway;map00680|Methane metabolism;map01200|Carbon metabolism;map01230|Biosynthesis of amino acids;map00010|Glycolysis / Gluconeogenesis;map00710|Carbon fixation in photosynthetic organisms;map01110|Biosynthesis of secondary metabolites;map00051|Fructose and mannose metabolism;map01100|Metabolic pathways;map01120|Microbial metabolism in diverse environments;map01130|Bi…	K01623|ALDO; fructose-bisphosphate aldolase, class I [EC:4.1.2.13]
TRINITY_DN35685_c1_g4	0	0	0.0877962	0.456995	0.914823	0.362196	0.227028	7.06383	0.716271	gi|628222235|ref|XM_007716843.1|	gi|396500411|ref|XP_003845712.1|	PF00390.18	malic	COG0281	GO:0006108|malate metabolic process;GO:0006090|pyruvate metabolic processGO:0055114|oxidation-reduction process	.	GO:0005739|mitochondrion	map00620|Pyruvate metabolism;map01120|Microbial metabolism in diverse environments;map01100|Metabolic pathways;map00710|Carbon fixation in photosynthetic organisms;map01200|Carbon metabolism	K00029|E1.1.1.40, maeB; malate dehydrogenase (oxaloacetate-decarboxylating)(NADP+) [EC:1.1.1.40]
TRINITY_DN41704_c0_g1	1.53245	1.6603	1.87434	22.6484	32.5314	38.0982	19.4216	18.4626	15.6555	gi|657965690|ref|XM_008376287.1|	gi|848907932|ref|XP_012852991.1|	PF06813.12	Nodulin-like	ENOG41105RT	GO:0000741|karyogamy;GO:0010197|polar nucleus fusion;GO:0009651|response to salt stress;GO:0006810|transportGO:0055085|transmembrane transport	.	GO:0016021|integral component of membraneGO:0016021|integral component of membrane	.	.
TRINITY_DN23537_c0_g1	0.351641	0.47311	0.535054	2.37995	1.76977	1.83107	0.754674	1.08709	1.63401	gi|698440772|ref|XM_009762288.1|	gi|568840036|ref|XP_006473977.1|	PF04857.19	CAF1	COG5228	GO:0043928|exonucleolytic nuclear-transcribed mRNA catabolic process involved in deadenylation-dependent decay;GO:0017148|negative regulation of translation;GO:0006355|regulation of transcription, DNA-templated;GO:0006351|transcription, DNA-templated	.	GO:0030015|CCR4-NOT core complex;GO:0005634|nucleus;GO:0000932|P-body	map03018|RNA degradation	K12581|CNOT7_8, CAF1, POP2; CCR4-NOT transcription complex subunit 7/8
TRINITY_DN38406_c0_g1	6.16709	5.65831	5.18173	1.00267	1.89529	1.88736	1.67365	1.39677	1.53456	gi|747094241|ref|XM_011096652.1|	gi|747094242|ref|XP_011094954.1|	PF00139.18	Lectin_legB	COG0515	GO:0042742|defense response to bacterium;GO:0009555|pollen development	.	GO:0016021|integral component of membrane;GO:0005886|plasma membrane	.	.
TRINITY_DN25837_c0_g1	0	0	0.11655	0.727997	1.07507	0.300511	0.421933	1.8523	0.391529	gi|302404258|ref|XM_002999921.1|	gi|330921314|ref|XP_003299370.1|	PF00226.30	DnaJ	COG0484	GO:0044267|cellular protein metabolic process;GO:0070417|cellular response to cold;GO:0051607|defense response to virus;GO:0036498|IRE1-mediated unfolded protein response;GO:0043066|negative regulation of apoptotic process;GO:1903912|negative regulation of endoplasmic reticulum stress-induced eIF2 alpha phosphorylation;GO:0043312|neutrophil degranulation;GO:0036494|positive regulation of translat…	.	GO:0035578|azurophil granule lumen;GO:0005737|cytoplasm;GO:0005829|cytosol;GO:0005783|endoplasmic reticulum;GO:0005788|endoplasmic reticulum lumen;GO:0031205|endoplasmic reticulum Sec complex;GO:0070062|extracellular exosome;GO:0005576|extracellular region;GO:1903561|extracellular vesicle;GO:0016020|membrane;GO:0005790|smooth endoplasmic reticulum	map04141|Protein processing in endoplasmic reticulum;map05164|Influenza A	K09523|DNAJC3; DnaJ homolog subfamily C member 3
TRINITY_DN16679_c0_g2	0	0	0	0.331149	0.807957	0.385125	2.58924	1.57982	0.663717	gi|685851846|ref|XM_009254681.1|	gi|751351237|gb|KIL88959.1|	PF02535.21	Zip	COG0428	GO:0006829|zinc II ion transportGO:0030001|metal ion transport;GO:0055085|transmembrane transport	.	GO:0016021|integral component of membrane;GO:0005886|plasma membraneGO:0016020|membrane	.	K07238|TC.ZIP, zupT, ZRT3, ZIP2; zinc transporter, ZIP family
TRINITY_DN40692_c0_g1	2.66064	2.33179	2.38841	0.717057	0.696777	0.876453	0.471879	0.826343	1.04747	gi|965615722|dbj|AP015044.1|	gi|747093610|ref|XP_011094619.1|	PF00162.18	PGK	COG0126	GO:0006096|glycolytic processGO:0006096|glycolytic process	.	GO:0005737|cytoplasm	map01200|Carbon metabolism;map01230|Biosynthesis of amino acids;map00010|Glycolysis / Gluconeogenesis;map00710|Carbon fixation in photosynthetic organisms;map01110|Biosynthesis of secondary metabolites;map01100|Metabolic pathways;map01120|Microbial metabolism in diverse environments;map01130|Biosynthesis of antibiotics;map00562|Inositol phosphate metabolism;map00051|Fructose and mannose metabolism	K00927|PGK, pgk; phosphoglycerate kinase [EC:2.7.2.3]
TRINITY_DN32597_c0_g1	50.6873	54.7121	58.5549	4.89849	4.38316	2.96261	5.59869	6.06857	9.17655	gi|848870441|ref|XM_012980363.1|	gi|747062804|ref|XP_011077930.1|	PF07716.14	bZIP_2	ENOG4110YI4	GO:0009738|abscisic acid-activated signaling pathway;GO:0010187|negative regulation of seed germination;GO:0045893|positive regulation of transcription, DNA-templated;GO:0006355|regulation of transcription, DNA-templated;GO:0009737|response to abscisic acid;GO:0010200|response to chitin;GO:0009739|response to gibberellin;GO:0009651|response to salt stress;GO:0009414|response to water deprivation;…	.	GO:0005634|nucleusGO:0005634|nucleus	map04075|Plant hormone signal transduction	K14432|ABF; ABA responsive element binding factor
TRINITY_DN37807_c5_g3	15.8596	17.3563	14.1288	36.6219	35.4824	34.538	33.4339	31.2361	27.9941	gi|720100111|ref|XM_010249844.1|	gi|222636687|gb|EEE66819.1|	PF00025.20	Arf	COG1100	GO:0015031|protein transport;GO:0007264|small GTPase mediated signal transduction;GO:0016192|vesicle-mediated transport	.	GO:0005768|endosome;GO:0005794|Golgi apparatus	map05110|Vibrio cholerae infection;map04144|Endocytosis;map05134|Legionellosis	K07937|ARF1; ADP-ribosylation factor 1
TRINITY_DN40285_c1_g4	0	0	0	2.72711	20.4282	20.4393	4.88901	31.5641	0.929204	gi|659928122|ref|NM_001294268.1|	gi|527195576|gb|EPS64765.1|	PF07650.16	KH_2	COG0092	GO:0002181|cytoplasmic translation;GO:0006281|DNA repair;GO:0042256|mature ribosome assembly;GO:0009651|response to salt stressGO:0006412|translation	.	GO:0005829|cytosol;GO:0022626|cytosolic ribosome;GO:0022627|cytosolic small ribosomal subunit;GO:0016020|membrane;GO:0005730|nucleolus;GO:0005634|nucleus;GO:0009506|plasmodesmaGO:0005840|ribosome	map03010|Ribosome	K02985|RP-S3e, RPS3; small subunit ribosomal protein S3e
TRINITY_DN20644_c0_g1	1.97076	2.15604	1.6384	5.33763	4.40544	2.70364	3.28964	3.54203	4.10712	gi|747098187|ref|XM_011098789.1|	gi|747098188|ref|XP_011097091.1|	PF00909.20	Ammonium_transp	COG0004	GO:0015696|ammonium transport	.	GO:0016021|integral component of membraneGO:0016020|membrane	.	K03320|amt, AMT, MEP; ammonium transporter, Amt family
TRINITY_DN42816_c1_g1	22.177	24.686	23.0175	55.9601	60.0557	67.1163	56.4954	55.8802	47.3952	gi|747098988|ref|XM_011099229.1|	gi|698487393|ref|XP_009790358.1|	PF00448.21	SRP54	COG0552	GO:0007409|axonogenesis;GO:0050708|regulation of protein secretion;GO:0006614|SRP-dependent cotranslational protein targeting to membraneGO:0006614|SRP-dependent cotranslational protein targeting to membrane	.	GO:0012505|endomembrane system;GO:0005789|endoplasmic reticulum membrane;GO:0005785|signal recognition particle receptor complex	map03060|Protein export	K13431|SRPR; signal recognition particle receptor subunit alpha
TRINITY_DN32506_c0_g3	0	0	0	1.706	5.20335	4.70586	1.09678	8.36227	0.74018	gi|927409838|ref|XM_014095290.1|	gi|448088855|ref|XP_004196651.1|	PF17284.1	Spermine_synt_N	COG0421	GO:0006595|polyamine metabolic process;GO:0008295|spermidine biosynthetic process	.	GO:0005829|cytosol	map01100|Metabolic pathways;map00270|Cysteine and methionine metabolism;map00480|Glutathione metabolism;map00330|Arginine and proline metabolism;map00410|beta-Alanine metabolism;map01230|Biosynthesis of amino acids;map00310|Lysine degradation;map00300|Lysine biosynthesis;map01110|Biosynthesis of secondary metabolites;map01130|Biosynthesis of antibiotics	K00797|speE, SRM; spermidine synthase [EC:2.5.1.16]
TRINITY_DN13316_c0_g1	0	0	0.0344962	0.143647	0.901558	0.355778	1.42723	1.21641	0.480089	gi|302881626|ref|XM_003039678.1|	gi|751355389|gb|KIL93111.1|	PF00085.19	Thioredoxin	COG0526	GO:0045454|cell redox homeostasis;GO:0006457|protein folding;GO:0034976|response to endoplasmic reticulum stressGO:0045454|cell redox homeostasis	.	GO:0005783|endoplasmic reticulum;GO:0005788|endoplasmic reticulum lumen	map04141|Protein processing in endoplasmic reticulum	K09584|PDIA6, TXNDC7; protein disulfide-isomerase A6 [EC:5.3.4.1]
TRINITY_DN40475_c1_g3	15.8616	12.2723	10.5414	30.278	38.0512	28.0424	30.7712	22.3429	21.6475	gi|747059024|ref|XM_011077570.1|	gi|641830681|gb|KDO49763.1|	PF00347.22	Ribosomal_L6	COG0097	GO:0002181|cytoplasmic translation;GO:0042256|mature ribosome assembly;GO:0042255|ribosome assemblyGO:0006412|translation	.	GO:0022625|cytosolic large ribosomal subunit;GO:0022626|cytosolic ribosome;GO:0042788|polysomal ribosomeGO:0005840|ribosome	map03010|Ribosome	K02940|RP-L9e, RPL9; large subunit ribosomal protein L9e
TRINITY_DN36892_c0_g1	11.3062	11.1072	10.9477	4.17558	4.52197	6.10779	4.5392	3.86693	4.48385	gi|747074482|ref|XM_011085931.1|	gi|747074483|ref|XP_011084233.1|	PF01648.19	ACPS	COG2091	GO:0019878|lysine biosynthetic process via aminoadipic acid	.	GO:0005737|cytoplasm;GO:0070062|extracellular exosome	map00770|Pantothenate and CoA biosynthesis	K06133|LYS5, acpT; 4'-phosphopantetheinyl transferase [EC:2.7.8.-]
TRINITY_DN37035_c0_g1	1.7637	1.91859	2.43588	76.1303	35.1144	49.2757	36.1087	25.9445	31.6007	gi|950990380|ref|XM_014648822.1|	gi|747047076|ref|XP_011102293.1|	PF00069.24	Pkinase	COG0515	GO:0006468|protein phosphorylation	.	GO:0016021|integral component of membrane;GO:0005886|plasma membrane	.	.
TRINITY_DN39310_c0_g2	0	0	0	0.360776	0.142074	0.428905	0.286764	2.06539	0.2661	gi|241949986|ref|XM_002417671.1|	gi|551645358|ref|XP_005825468.1|	PF02773.15	S-AdoMet_synt_C	COG0192	GO:0006555|methionine metabolic process;GO:0006730|one-carbon metabolic process;GO:0006556|S-adenosylmethionine biosynthetic processGO:0006556|S-adenosylmethionine biosynthetic process	.	GO:0005829|cytosol;GO:0048269|methionine adenosyltransferase complex;GO:0045335|phagocytic vesicle	map01230|Biosynthesis of amino acids;map01100|Metabolic pathways;map00270|Cysteine and methionine metabolism;map01110|Biosynthesis of secondary metabolites	K00789|metK; S-adenosylmethionine synthetase [EC:2.5.1.6]
TRINITY_DN37712_c1_g1	11.9091	8.04264	7.44688	1.24454	1.37841	0.770605	0.747075	0.618476	1.4821	gi|971542895|ref|XM_006343029.2|	gi|747052535|ref|XP_011072390.1|	PF02309.15	AUX_IAA	ENOG410YEX5	GO:0009734|auxin-activated signaling pathway;GO:0009733|response to auxin;GO:0006351|transcription, DNA-templated	.	GO:0005634|nucleus	map04075|Plant hormone signal transduction;map01100|Metabolic pathways;map00510|N-Glycan biosynthesis	K14484|IAA; auxin-responsive protein IAA
TRINITY_DN41713_c1_g1	88.5034	82.7387	81.1798	17.8083	18.7988	22.3154	15.9755	16.3508	24.6413	gi|747089410|ref|XM_011094039.1|	gi|747089411|ref|XP_011092341.1|	PF00069.24	Pkinase	COG0515	GO:0035556|intracellular signal transduction;GO:0048527|lateral root development;GO:0006970|response to osmotic stress;GO:0009651|response to salt stressGO:0006468|protein phosphorylation	.	GO:0005829|cytosol;GO:0005634|nucleus	map04075|Plant hormone signal transduction	K14498|SNRK2; serine/threonine-protein kinase SRK2 [EC:2.7.11.1]
TRINITY_DN37394_c0_g2	13.0531	9.74662	9.21499	93.3626	90.6773	103.608	117.346	85.8303	108.31	gi|747071306|ref|XM_011084214.1|	gi|731312065|ref|XP_010672436.1|	PF00125.23	Histone	COG5262	GO:0006342|chromatin silencing	.	GO:0000790|nuclear chromatin;GO:0005730|nucleolus;GO:0000786|nucleosome;GO:0005634|nucleus	map05322|Systemic lupus erythematosus;map05034|Alcoholism	K11251|H2A; histone H2A
TRINITY_DN16625_c0_g2	0	0	0	0	0.278994	3.08825	0	0.946366	0.522546	gi|330250293|gb|CP002685.1|	gi|168048495|ref|XP_001776702.1|	PF02991.15	Atg8	ENOG4111JAT	GO:0006974|cellular response to DNA damage stimulus;GO:0006995|cellular response to nitrogen starvation;GO:0016236|macroautophagy;GO:0015031|protein transport;GO:1901355|response to rapamycin;GO:0030587|sorocarp development;GO:0031288|sorocarp morphogenesis;GO:0030435|sporulation resulting in formation of a cellular sporeGO:0000045|autophagosome assembly	.	GO:0005776|autophagosome;GO:0000421|autophagosome membrane;GO:0005737|cytoplasm;GO:0031410|cytoplasmic vesicleGO:0005737|cytoplasm	map04068|FoxO signaling pathway;map04140|Regulation of autophagy;map04727|GABAergic synapse	K08341|GABARAP, ATG8, LC3; GABA(A) receptor-associated protein
TRINITY_DN42320_c5_g2	16.6564	14.4742	16.0727	4.86101	5.56673	5.67322	4.50012	4.88584	5.8116	gi|985457248|ref|XM_006484394.2|	gi|697153795|ref|XP_009631150.1|	PF11976.7	Rad60-SLD	COG5272	GO:0006289|nucleotide-excision repair;GO:0043161|proteasome-mediated ubiquitin-dependent protein catabolic processGO:0006289|nucleotide-excision repair;GO:0043161|proteasome-mediated ubiquitin-dependent protein catabolic process	.	GO:0005737|cytoplasm;GO:0005634|nucleus	map04141|Protein processing in endoplasmic reticulum;map03420|Nucleotide excision repair	K10839|RAD23, HR23; UV excision repair protein RAD23
TRINITY_DN38530_c0_g2	0.0599509	0.338772	0.0290248	0.604317	0.416467	1.377	0.300215	2.30642	1.42077	gi|628053590|ref|XM_007695972.1|	gi|330947782|ref|XP_003306965.1|	PF04847.11	Calcipressin	ENOG4111I50	GO:0019722|calcium-mediated signalingGO:0019722|calcium-mediated signaling	.	GO:0005622|intracellular	map04919|Thyroid hormone signaling pathway	K17903|RCAN2, ZAKI4; calcipressin-2
TRINITY_DN32343_c0_g1	3.27798	5.43525	5.27514	31.2587	26.7882	39.3593	26.4183	36.6489	37.2009	gi|848924522|ref|XM_013002920.1|	gi|661882344|emb|CDP13924.1|	PF00860.19	Xan_ur_permease	COG2252	GO:0015853|adenine transport;GO:0015854|guanine transport;GO:0006863|purine nucleobase transportGO:0006810|transport;GO:0055085|transmembrane transport	.	GO:0016021|integral component of membraneGO:0016020|membrane	.	K06901|pbuG; putative MFS transporter, AGZA family, xanthine/uracil permease
TRINITY_DN14143_c0_g1	0	0	0.0176435	0.330616	1.12114	1.21918	5.45657	2.03293	2.06599	gi|685861820|ref|XM_009259668.1|	gi|751353849|gb|KIL91571.1|	PF06068.12	TIP49	COG1224	GO:0016569|covalent chromatin modification;GO:0006281|DNA repair;GO:0006355|regulation of transcription, DNA-templated;GO:0006351|transcription, DNA-templatedGO:0006281|DNA repair;GO:0006310|DNA recombination	.	GO:0005634|nucleus	map04310|Wnt signaling pathway	K04499|RUVBL1, RVB1, INO80H; RuvB-like protein 1 (pontin 52)
TRINITY_DN43340_c1_g1	9.2037	12.2481	13.725	56.9283	49.2338	64.6863	47.9858	53.059	61.6998	gi|764644901|ref|XM_004309935.2|	gi|661883007|emb|CDP13215.1|	PF01554.17	MatE	COG0534	GO:0006855|drug transmembrane transport;GO:0009624|response to nematodeGO:0006855|drug transmembrane transport;GO:0055085|transmembrane transport	.	GO:0016021|integral component of membrane;GO:0005774|vacuolar membraneGO:0016020|membrane	.	K03327|TC.MATE, SLC47A, norM, mdtK, dinF; multidrug resistance protein, MATE family;K03327|TC.MATE, SLC47A, norM, mdtK, dinF; multidrug resistance protein, MATE family
TRINITY_DN28767_c0_g1	0	0.150857	0	0.847684	2.98053	1.2797	7.74051	5.27654	2.45627	gi|685855494|ref|XM_009256505.1|	gi|751347371|gb|KIL85093.1|	PF03357.20	Snf7	ENOG410XPDA	GO:0000920|cell separation after cytokinesis;GO:0008333|endosome to lysosome transport;GO:0007040|lysosome organization;GO:0007080|mitotic metaphase plate congression;GO:0071985|multivesicular body sorting pathway;GO:0006997|nucleus organization;GO:0015031|protein transport;GO:0010824|regulation of centrosome duplication;GO:1901673|regulation of mitotic spindle assembly;GO:0001919|regulation of r…	.	GO:0005829|cytosol;GO:0010008|endosome membrane;GO:0070062|extracellular exosome;GO:0005634|nucleus	map04144|Endocytosis	K12198|CHMP5, VPS60; charged multivesicular body protein 5
TRINITY_DN38130_c0_g2	0	0	0	0.073861	0.945314	0.658567	0.146772	1.69138	0	gi|1002307461|ref|XM_015761639.1|	gi|55792544|gb|AAV65368.1|	PF00464.18	SHMT	COG0112	GO:0006545|glycine biosynthetic process;GO:0006730|one-carbon metabolic process;GO:0035999|tetrahydrofolate interconversion	.	GO:0005829|cytosol;GO:0045335|phagocytic vesicle	map01200|Carbon metabolism;map00630|Glyoxylate and dicarboxylate metabolism;map00680|Methane metabolism;map01230|Biosynthesis of amino acids;map00670|One carbon pool by folate;map00260|Glycine, serine and threonine metabolism;map01110|Biosynthesis of secondary metabolites;map01100|Metabolic pathways;map01120|Microbial metabolism in diverse environments;map00460|Cyanoamino acid metabolism;map01130…	K00600|glyA, SHMT; glycine hydroxymethyltransferase [EC:2.1.2.1]
TRINITY_DN37348_c7_g1	0.0499108	0.258534	0	6.31404	9.65864	12.8097	2.47438	2.13618	2.78312	gi|694434449|ref|XM_009346172.1|	gi|661894501|emb|CDP01500.1|	PF00141.22	peroxidase	ENOG410YF4C	GO:0042744|hydrogen peroxide catabolic process;GO:0006979|response to oxidative stressGO:0006979|response to oxidative stress;GO:0055114|oxidation-reduction process	.	GO:0005829|cytosol;GO:0005576|extracellular region;GO:0005773|vacuole	map01100|Metabolic pathways;map00940|Phenylpropanoid biosynthesis;map01110|Biosynthesis of secondary metabolites	K00430|E1.11.1.7; peroxidase [EC:1.11.1.7]
TRINITY_DN2547_c0_g1	0	0	0	0.144868	0.47541	0.191361	1.19947	0.09215	0.178085	gi|302915602|ref|XM_003051566.1|	gi|475670860|gb|EMT68213.1|	PF06472.14	ABC_membrane_2	COG4178	GO:0036109|alpha-linolenic acid metabolic process;GO:0006635|fatty acid beta-oxidation;GO:0033540|fatty acid beta-oxidation using acyl-CoA oxidase;GO:0043651|linoleic acid metabolic process;GO:0042758|long-chain fatty acid catabolic process;GO:0015910|peroxisomal long-chain fatty acid import;GO:0015919|peroxisomal membrane transport;GO:0007031|peroxisome organization;GO:0055085|transmembrane tran…	.	GO:0005737|cytoplasm;GO:0005829|cytosol;GO:0005779|integral component of peroxisomal membrane;GO:0016020|membrane;GO:0005739|mitochondrion;GO:0048471|perinuclear region of cytoplasm;GO:0005778|peroxisomal membrane;GO:0005777|peroxisomeGO:0016021|integral component of membrane	map02010|ABC transporters;map04146|Peroxisome	K05675|ABCD1, ALD; ATP-binding cassette, subfamily D (ALD), member 1
TRINITY_DN33014_c0_g1	0	0	0	0.155439	3.46231	0.346485	5.48258	16.4811	1.64807	gi|302882624|ref|XM_003040174.1|	gi|751352621|gb|KIL90343.1|	PF00450.21	Peptidase_S10	COG2939	GO:0006508|proteolysis	.	GO:0005576|extracellular region	.	K01288|KEX1; carboxypeptidase D [EC:3.4.16.6]
TRINITY_DN37741_c2_g5	5.41654	4.41518	4.76936	1.50069	1.52459	1.61327	1.47518	2.04119	2.0018	gi|747100145|ref|XM_011099848.1|	gi|747100146|ref|XP_011098150.1|	PF00348.16	polyprenyl_synt	COG0142	GO:0008299|isoprenoid biosynthetic process;GO:0015979|photosynthesis;GO:0010236|plastoquinone biosynthetic processGO:0008299|isoprenoid biosynthetic process	.	GO:0005783|endoplasmic reticulum;GO:0009536|plastid	map00900|Terpenoid backbone biosynthesis;map01110|Biosynthesis of secondary metabolites	K05356|SPS, sds; all-trans-nonaprenyl-diphosphate synthase [EC:2.5.1.84 2.5.1.85]
TRINITY_DN18211_c2_g1	0	0	0	0	0.199475	1.12409	0.161049	0.773295	0.336249	gi|575480503|ref|XM_006679483.1|	gi|695422640|ref|XP_009528477.1|	PF00291.24	PALP	COG0031	GO:0001974|blood vessel remodeling;GO:0060351|cartilage development involved in endochondral bone morphogenesis;GO:0071456|cellular response to hypoxia;GO:0021587|cerebellum morphogenesis;GO:0006535|cysteine biosynthetic process from serine;GO:0019343|cysteine biosynthetic process via cystathionine;GO:0001958|endochondral ossification;GO:0043418|homocysteine catabolic process;GO:0050667|homocyste…	.	GO:0005737|cytoplasm;GO:0005829|cytosol;GO:0005634|nucleus	map01230|Biosynthesis of amino acids;map00260|Glycine, serine and threonine metabolism;map01100|Metabolic pathways;map00270|Cysteine and methionine metabolism;map01130|Biosynthesis of antibiotics;map01200|Carbon metabolism;map00920|Sulfur metabolism;map01110|Biosynthesis of secondary metabolites;map01120|Microbial metabolism in diverse environments	K01697|E4.2.1.22, CBS; cystathionine beta-synthase [EC:4.2.1.22]
TRINITY_DN35074_c0_g1	187.737	186.674	190.424	441.538	432.262	413.204	415.467	370.215	464.266	gi|442569924|gb|JX983188.1|	gi|590657049|ref|XP_007034449.1|	PF00108.22	Thiolase_N	COG0183	GO:0031408|oxylipin biosynthetic processGO:0008152|metabolic process	.	GO:0005777|peroxisome;GO:0005773|vacuole	map00280|Valine, leucine and isoleucine degradation;map01212|Fatty acid metabolism;map04146|Peroxisome;map00071|Fatty acid degradation;map00592|alpha-Linolenic acid metabolism;map03320|PPAR signaling pathway;map01110|Biosynthesis of secondary metabolites;map01100|Metabolic pathways;map01130|Biosynthesis of antibiotics;map01040|Biosynthesis of unsaturated fatty acids	K07513|ACAA1; acetyl-CoA acyltransferase 1 [EC:2.3.1.16]
TRINITY_DN24515_c0_g2	0	0	0	0.640886	0.867563	0.55556	0.0795955	1.29943	0.295439	gi|367024428|ref|XM_003661451.1|	gi|695388383|ref|XP_009519164.1|	PF02219.16	MTHFR	COG0685	GO:0006555|methionine metabolic process;GO:0006730|one-carbon metabolic process;GO:0035999|tetrahydrofolate interconversionGO:0006555|methionine metabolic process;GO:0055114|oxidation-reduction process	.	GO:0005829|cytosol	map01200|Carbon metabolism;map01100|Metabolic pathways;map01120|Microbial metabolism in diverse environments;map00720|Carbon fixation pathways in prokaryotes;map00670|One carbon pool by folate	K00297|metF, MTHFR; methylenetetrahydrofolate reductase (NADPH) [EC:1.5.1.20]
TRINITY_DN41555_c0_g3	156.898	172.819	129.056	50.595	48.8133	51.5664	37.4371	37.6901	77.8877	gi|747063634|ref|XM_011080072.1|	gi|747063635|ref|XP_011078374.1|	PF00646.32	F-box	ENOG410XPA4	GO:0009873|ethylene-activated signaling pathway;GO:0010105|negative regulation of ethylene-activated signaling pathway;GO:0016567|protein ubiquitination;GO:0009723|response to ethylene;GO:0006511|ubiquitin-dependent protein catabolic process	.	GO:0005634|nucleus	map04075|Plant hormone signal transduction	K14515|EBF1_2; EIN3-binding F-box protein
TRINITY_DN32203_c5_g1	29.2285	24.9079	23.2142	11.5716	10.2968	9.39161	11.0549	8.68412	11.5303	gi|747050506|ref|XM_011073025.1|	gi|747050507|ref|XP_011071327.1|	PF07714.16	Pkinase_Tyr	COG0515	GO:0007166|cell surface receptor signaling pathway;GO:0009626|plant-type hypersensitive response;GO:0006468|protein phosphorylationGO:0006468|protein phosphorylation	.	GO:0005886|plasma membrane	map04626|Plant-pathogen interaction	K13436|PTI1; pto-interacting protein 1 [EC:2.7.11.1]
TRINITY_DN42960_c0_g1	13.3976	14.6612	14.0046	60.9006	46.1701	47.0055	42.0843	37.4859	42.589	gi|848858332|ref|XM_012974642.1|	gi|747064802|ref|XP_011079003.1|	PF03152.13	UFD1	COG5140	GO:0071712|ER-associated misfolded protein catabolic process;GO:0039536|negative regulation of RIG-I signaling pathway;GO:0032480|negative regulation of type I interferon production;GO:0043161|proteasome-mediated ubiquitin-dependent protein catabolic process;GO:0030970|retrograde protein transport, ER to cytosol;GO:0006511|ubiquitin-dependent protein catabolic processGO:0006511|ubiquitin-dependen…	.	GO:0005829|cytosol;GO:0005634|nucleus;GO:0036501|UFD1-NPL4 complex;GO:0034098|VCP-NPL4-UFD1 AAA ATPase complex	map04141|Protein processing in endoplasmic reticulum	K14016|UFD1; ubiquitin fusion degradation protein 1
TRINITY_DN30259_c0_g1	0.309049	0.33801	0.173757	2.0802	1.87977	2.28984	1.22811	1.20815	1.28785	gi|747080764|ref|XM_011089342.1|	gi|747080759|ref|XP_011087641.1|	PF12215.7	Glyco_hydr_116N	COG4354	GO:0008206|bile acid metabolic process;GO:0021954|central nervous system neuron development;GO:0006680|glucosylceramide catabolic process;GO:0016139|glycoside catabolic process	.	GO:0005789|endoplasmic reticulum membrane;GO:0000139|Golgi membrane;GO:0016021|integral component of membrane	map01100|Metabolic pathways;map00511|Other glycan degradation;map00600|Sphingolipid metabolism	K17108|GBA2; non-lysosomal glucosylceramidase [EC:3.2.1.45]
TRINITY_DN34798_c0_g3	12.7021	15.5791	16.0171	4.06514	3.66664	3.65355	2.26136	4.34326	4.56711	gi|848880052|ref|XM_012984959.1|	gi|747103213|ref|XP_011099793.1|	PF10033.8	ATG13	ENOG410Y4BP	GO:0006914|autophagy;GO:0015031|protein transportGO:0006914|autophagy	.	GO:1990316|ATG1/ULK1 kinase complex;GO:0005776|autophagosome;GO:0031410|cytoplasmic vesicleGO:1990316|ATG1/ULK1 kinase complex	map04140|Regulation of autophagy	K08331|ATG13; autophagy-related protein 13
TRINITY_DN35783_c0_g5	1.78203	1.18168	1.61107	0.357432	0.739877	0.653737	0.200331	0.236106	0.743581	gi|747063589|ref|XM_011080047.1|	gi|747063590|ref|XP_011078349.1|	PF01624.19	MutS_I	COG0249	GO:0043570|maintenance of DNA repeat elements;GO:0006298|mismatch repairGO:0006298|mismatch repair	.	GO:0032300|mismatch repair complex;GO:0005634|nucleus	map05210|Colorectal cancer;map03430|Mismatch repair;map05200|Pathways in cancer	K08737|MSH6; DNA mismatch repair protein MSH6
TRINITY_DN40223_c0_g3	2.57543	1.80232	1.45469	0.0360568	0	0	0	0	0.132973	gi|985458044|ref|XM_006484883.2|	gi|747082947|ref|XP_011088820.1|	PF02450.14	LCAT	ENOG410Y9CF	GO:0006071|glycerol metabolic process;GO:0006629|lipid metabolic processGO:0006629|lipid metabolic process	.	GO:0016021|integral component of membrane	map00561|Glycerolipid metabolism	K00679|E2.3.1.158; phospholipid:diacylglycerol acyltransferase [EC:2.3.1.158]
TRINITY_DN49068_c0_g1	0	0	0	0.181911	1.88047	0.540658	3.43408	2.77711	1.38366	gi|685855750|ref|XM_009256633.1|	gi|751347084|gb|KIL84806.1|	PF00076.21	RRM_1	ENOG4111FJQ	GO:0031047|gene silencing by RNA;GO:0045292|mRNA cis splicing, via spliceosome;GO:0000398|mRNA splicing, via spliceosome	.	GO:0005846|nuclear cap binding complex;GO:0005634|nucleus	map03015|mRNA surveillance pathway;map03040|Spliceosome;map03013|RNA transport	K12883|NCBP2, CBP20; nuclear cap-binding protein subunit 2
TRINITY_DN37745_c0_g3	50.9119	43.8377	44.5596	6.36232	4.02539	5.77637	3.57059	3.72632	5.42636	gi|747057343|ref|XM_011076668.1|	gi|747057344|ref|XP_011074970.1|	PF02798.19	GST_N	COG0625	GO:0006749|glutathione metabolic processGO:0006414|translational elongation	.	GO:0005737|cytoplasm;GO:0005634|nucleus	map05134|Legionellosis	K03233|EEF1G; elongation factor 1-gamma
TRINITY_DN22611_c0_g1	0	0	0	0.135545	1.73478	1.00714	0.471357	0.517319	0.0624844	gi|813189940|ref|XM_012352180.1|	gi|673036698|ref|XP_008872310.1|	PF00709.20	Adenylsucc_synt	COG0104	GO:0044208|'de novo' AMP biosynthetic process;GO:0046086|adenosine biosynthetic process;GO:0046040|IMP metabolic process;GO:0006164|purine nucleotide biosynthetic processGO:0006164|purine nucleotide biosynthetic process	.	GO:0005829|cytosol;GO:0045335|phagocytic vesicle	map00250|Alanine, aspartate and glutamate metabolism;map01100|Metabolic pathways;map00230|Purine metabolism	K01939|purA, ADSS; adenylosuccinate synthase [EC:6.3.4.4]
TRINITY_DN11845_c0_g1	0	0.0356639	0	1.18331	2.29237	1.92863	5.49924	3.51462	2.14676	gi|517312918|emb|HF679025.1|	gi|751353082|gb|KIL90804.1|	PF00378.19	ECH_1	COG1024	GO:0006574|valine catabolic processGO:0008152|metabolic process	.	GO:0005739|mitochondrion	map01200|Carbon metabolism;map00280|Valine, leucine and isoleucine degradation;map00640|Propanoate metabolism;map01100|Metabolic pathways;map00410|beta-Alanine metabolism	K05605|HIBCH; 3-hydroxyisobutyryl-CoA hydrolase [EC:3.1.2.4]
TRINITY_DN31358_c0_g2	3.63327	5.31701	7.49615	96.8567	76.3568	88.8388	66.0872	51.1537	62.2081	gi|228480461|gb|FJ883578.1|	gi|747073856|ref|XP_011083903.1|	PF08392.11	FAE1_CUT1_RppA	ENOG410Y5VH	GO:0006633|fatty acid biosynthetic processGO:0006633|fatty acid biosynthetic process	.	GO:0016021|integral component of membraneGO:0016020|membrane	map00062|Fatty acid elongation;map01110|Biosynthesis of secondary metabolites	K15397|KCS; 3-ketoacyl-CoA synthase [EC:2.3.1.199]
TRINITY_DN40710_c0_g1	7.56924	7.39277	9.19678	37.2341	37.4361	38.6012	27.0216	31.9029	27.5026	gi|848863026|ref|XM_012976832.1|	gi|719987466|ref|XP_010252027.1|	PF00433.23	Pkinase_C	ENOG410XNPH	GO:0035556|intracellular signal transduction;GO:0045727|positive regulation of translation;GO:0006468|protein phosphorylation;GO:0009409|response to cold;GO:0009408|response to heat;GO:0009651|response to salt stressGO:0006468|protein phosphorylation	.	GO:0005737|cytoplasm;GO:0005634|nucleus	map04066|HIF-1 signaling pathway;map04152|AMPK signaling pathway;map04150|mTOR signaling pathway;map04151|PI3K-Akt signaling pathway;map05205|Proteoglycans in cancer;map04350|TGF-beta signaling pathway;map05231|Choline metabolism in cancer;map05221|Acute myeloid leukemia;map04910|Insulin signaling pathway;map04931|Insulin resistance;map04666|Fc gamma R-mediated phagocytosis;map04012|ErbB signalin…	K04688|RPS6KB; p70 ribosomal S6 kinase [EC:2.7.11.1];K04688|RPS6KB; p70 ribosomal S6 kinase [EC:2.7.11.1]
TRINITY_DN36783_c0_g1	77.8004	81.6877	83.9139	15.9233	18.0816	13.1946	14.6219	24.2079	28.4797	gi|743797715|ref|XM_011010491.1|	gi|848913368|ref|XP_012854781.1|	PF00005.26	ABC_tran	COG1131	GO:0080168|abscisic acid transport;GO:0009737|response to abscisic acid	.	GO:0016021|integral component of membrane;GO:0005886|plasma membraneGO:0016020|membrane	.	.
TRINITY_DN43152_c1_g6	0	0	0	0.99616	1.51566	1.16633	2.24944	1.2097	0.751443	gi|685873250|ref|XM_009265383.1|	gi|751356731|gb|KIL94453.1|	PF00330.19	Aconitase	COG1048	GO:0000002|mitochondrial genome maintenance;GO:0006099|tricarboxylic acid cycleGO:0008152|metabolic process	.	GO:0005829|cytosol;GO:0042645|mitochondrial nucleoid	map01200|Carbon metabolism;map00630|Glyoxylate and dicarboxylate metabolism;map00020|Citrate cycle (TCA cycle);map01210|2-Oxocarboxylic acid metabolism;map01230|Biosynthesis of amino acids;map00720|Carbon fixation pathways in prokaryotes;map01110|Biosynthesis of secondary metabolites;map01100|Metabolic pathways;map01120|Microbial metabolism in diverse environments;map01130|Biosynthesis of antibio…	K01681|ACO, acnA; aconitate hydratase [EC:4.2.1.3]
TRINITY_DN32147_c0_g1	24.9414	18.2905	19.8902	4.40682	3.69887	5.26139	4.74334	3.50395	5.5475	gi|590715495|ref|XM_007050150.1|	gi|747072288|ref|XP_011083051.1|	PF02115.16	Rho_GDI	ENOG4111K44	GO:0009932|cell tip growth;GO:0010053|root epidermal cell differentiation	.	GO:0005737|cytoplasmGO:0005737|cytoplasm	map04962|Vasopressin-regulated water reabsorption;map04722|Neurotrophin signaling pathway	K12462|ARHGDI, RHOGDI; Rho GDP-dissociation inhibitor
TRINITY_DN41054_c0_g4	2.91275	3.16528	4.62831	55.8613	77.2312	58.9592	86.7313	81.7455	45.8109	gi|971561076|ref|XM_006353447.2|	gi|747091845|ref|XP_011093669.1|	PF05153.14	MIOX	ENOG410XQ4J	GO:0019310|inositol catabolic process;GO:0019853|L-ascorbic acid biosynthetic processGO:0019310|inositol catabolic process;GO:0055114|oxidation-reduction process	.	GO:0005737|cytoplasmGO:0005737|cytoplasm	map00562|Inositol phosphate metabolism;map00053|Ascorbate and aldarate metabolism	K00469|MIOX; inositol oxygenase [EC:1.13.99.1]
TRINITY_DN22582_c0_g1	0	0.0270787	0	0.550669	2.53948	1.17723	5.44247	4.25865	2.61867	gi|116090826|gb|DQ987494.1|	gi|751357039|gb|KIL94761.1|	PF13639.5	zf-RING_2	ENOG410Z5DF	GO:0045786|negative regulation of cell cycle;GO:0000209|protein polyubiquitination	.	GO:0005737|cytoplasm;GO:0012505|endomembrane system;GO:0016021|integral component of membrane	.	K15706|RNF167; E3 ubiquitin-protein ligase RNF167 [EC:2.3.2.27]
TRINITY_DN36050_c0_g1	0	0	0	0.604454	1.70798	1.07323	3.32261	4.68879	1.54159	gi|699034075|emb|HG970334.1|	gi|751355317|gb|KIL93039.1|	PF00069.24	Pkinase	.	GO:0030968|endoplasmic reticulum unfolded protein response;GO:0006397|mRNA processing;GO:0000956|nuclear-transcribed mRNA catabolic processGO:0006468|protein phosphorylation;GO:0006397|mRNA processing	.	GO:0005783|endoplasmic reticulum;GO:0005789|endoplasmic reticulum membrane;GO:0016021|integral component of membrane	map04141|Protein processing in endoplasmic reticulum;map05010|Alzheimer's disease;map04932|Non-alcoholic fatty liver disease (NAFLD)	K08852|ERN1; serine/threonine-protein kinase/endoribonuclease IRE1 [EC:2.7.11.1 3.1.26.-]
TRINITY_DN44920_c0_g1	0	0	0	0.158434	0.436741	0.0941764	0.94449	0.816313	0.642715	gi|758187456|ref|XM_011317807.1|	gi|751357248|gb|KIL94970.1|	PF03328.13	HpcH_HpaI	COG2301	GO:0006084|acetyl-CoA metabolic process;GO:0006107|oxaloacetate metabolic process	.	GO:0009346|citrate lyase complex	map02020|Two-component system	K01644|citE; citrate lyase subunit beta / citryl-CoA lyase [EC:4.1.3.34]
TRINITY_DN35085_c3_g3	0	0	0	0.138122	0.489534	0.355778	1.09787	0.34265	0.713129	gi|758202873|ref|XM_011325495.1|	gi|751354952|gb|KIL92674.1|	PF01602.19	Adaptin_N	COG5096	GO:0008089|anterograde axonal transport;GO:0048490|anterograde synaptic vesicle transport;GO:0006886|intracellular protein transport;GO:0006892|post-Golgi vesicle-mediated transportGO:0006886|intracellular protein transport;GO:0016192|vesicle-mediated transport	.	GO:0030123|AP-3 adaptor complex;GO:1904115|axon cytoplasm;GO:0030131|clathrin adaptor complex;GO:0030665|clathrin-coated vesicle membrane;GO:0030137|COPI-coated vesicleGO:0030117|membrane coat	map04142|Lysosome	K12397|AP3B; AP-3 complex subunit beta
TRINITY_DN37961_c1_g1	4.11566	5.80334	6.39189	19.1118	14.3642	10.2406	6.62296	8.91758	23.0572	gi|698587077|ref|XM_009780779.1|	gi|661893638|emb|CDP02079.1|	PF05691.11	Raffinose_syn	ENOG410YBUA	GO:0005975|carbohydrate metabolic process;GO:0009737|response to abscisic acid;GO:0006979|response to oxidative stress;GO:0009414|response to water deprivation	.	GO:0009507|chloroplast	map00052|Galactose metabolism	K06617|E2.4.1.82; raffinose synthase [EC:2.4.1.82]
TRINITY_DN38850_c0_g1	71.2295	67.2519	61.459	6.26538	6.46258	7.06	8.12587	9.37782	11.4758	gi|747059708|ref|XM_011077947.1|	gi|747059709|ref|XP_011076249.1|	PF08240.11	ADH_N	COG1063	GO:0055114|oxidation-reduction process	.	GO:0005737|cytoplasm;GO:0005829|cytosol;GO:0031966|mitochondrial membrane;GO:0005886|plasma membrane;GO:0009506|plasmodesma	map01100|Metabolic pathways;map00040|Pentose and glucuronate interconversions;map00051|Fructose and mannose metabolism	K00008|SORD, gutB; L-iditol 2-dehydrogenase [EC:1.1.1.14]
TRINITY_DN28009_c0_g1	0	0.0191793	0.0394372	1.04691	0.687127	0.467747	0.673058	3.03589	0.28389	gi|121711694|ref|XM_001273462.1|	gi|452839061|gb|EME41001.1|	PF00083.23	Sugar_tr	ENOG410XNQK	GO:0008643|carbohydrate transportGO:0055085|transmembrane transport	.	GO:0016021|integral component of membraneGO:0016021|integral component of membrane	.	.
TRINITY_DN31011_c0_g1	0.774121	1.45814	1.09553	9.93419	22.1902	16.2345	10.258	8.10411	7.36044	gi|566254197|ref|XM_006387352.1|	gi|747072063|ref|XP_011082931.1|	PF00722.20	Glyco_hydro_16	COG2273	GO:0042546|cell wall biogenesis;GO:0071555|cell wall organization;GO:0010411|xyloglucan metabolic processGO:0005975|carbohydrate metabolic process;GO:0006073|cellular glucan metabolic process	.	GO:0048046|apoplast;GO:0005618|cell wall;GO:0005794|Golgi apparatusGO:0005618|cell wall;GO:0048046|apoplast	.	K08235|E2.4.1.207; xyloglucan:xyloglucosyl transferase [EC:2.4.1.207]
TRINITY_DN44104_c1_g4	4.23858	4.02756	3.66443	1.06814	0.338012	0.869244	0.606442	1.45595	0.703427	gi|747052767|ref|XM_011074210.1|	gi|661897948|emb|CDO97915.1|	PF02990.15	EMP70	ENOG410XPIW	GO:0006878|cellular copper ion homeostasis;GO:0006882|cellular zinc ion homeostasis;GO:0006811|ion transport	.	GO:0005737|cytoplasm;GO:0005768|endosome;GO:0010008|endosome membrane;GO:0005794|Golgi apparatus;GO:0000139|Golgi membrane;GO:0016021|integral component of membrane;GO:0005634|nucleus;GO:0005802|trans-Golgi network;GO:0005774|vacuolar membraneGO:0016021|integral component of membrane	.	K17086|TM9SF2_4; transmembrane 9 superfamily member 2/4
TRINITY_DN32768_c1_g5	4.22311	3.44467	2.66527	0.836192	1.08517	0.71545	0.755286	0.290127	1.12138	gi|747074324|ref|XM_011085847.1|	gi|590655942|ref|XP_007034128.1|	PF03819.16	MazG	ENOG4111PYX	GO:0006253|dCTP catabolic process;GO:0042262|DNA protection;GO:0009143|nucleoside triphosphate catabolic process;GO:0051289|protein homotetramerizationGO:0009143|nucleoside triphosphate catabolic process	.	GO:0005829|cytosol;GO:0005739|mitochondrion;GO:0005634|nucleus	map01100|Metabolic pathways;map00240|Pyrimidine metabolism	K16904|DCTPP1; dCTP diphosphatase [EC:3.6.1.12]
TRINITY_DN34177_c0_g1	3.29318	3.47945	3.04136	6.72287	7.79962	7.36507	8.01001	8.15797	6.21115	gi|747066802|ref|XM_011081795.1|	gi|695027201|ref|XP_009400930.1|	PF03552.13	Cellulose_synt	COG1215	GO:0071555|cell wall organization;GO:0030244|cellulose biosynthetic process;GO:0042742|defense response to bacterium;GO:0050832|defense response to fungus;GO:0009833|plant-type primary cell wall biogenesis;GO:0009834|plant-type secondary cell wall biogenesisGO:0030244|cellulose biosynthetic process	.	GO:0005794|Golgi apparatus;GO:0016021|integral component of membrane;GO:0005886|plasma membraneGO:0016020|membrane	.	K10999|CESA; cellulose synthase A [EC:2.4.1.12];K10999|CESA; cellulose synthase A [EC:2.4.1.12]
TRINITY_DN51164_c0_g1	0	0	0	0.17689	0.979588	0.262867	4.21805	0.801699	0.407719	gi|517318535|emb|HF679028.1|	gi|751352002|gb|KIL89724.1|	PF02779.23	Transket_pyr	COG0022	GO:0009083|branched-chain amino acid catabolic process	.	GO:0005947|mitochondrial alpha-ketoglutarate dehydrogenase complex	map01110|Biosynthesis of secondary metabolites;map00280|Valine, leucine and isoleucine degradation;map00640|Propanoate metabolism;map01100|Metabolic pathways;map01130|Biosynthesis of antibiotics	K00167|BCKDHB, bkdA2; 2-oxoisovalerate dehydrogenase E1 component beta subunit [EC:1.2.4.4]
TRINITY_DN39983_c1_g1	135.897	129.716	112.916	237.484	236.768	223.757	227.485	183.642	253.091	gi|747084606|ref|XM_011091420.1|	gi|922430278|ref|XP_013621197.1|	PF00091.24	Tubulin	COG5023	GO:0007017|microtubule-based process	.	GO:0005737|cytoplasm;GO:0005874|microtubule	map05130|Pathogenic Escherichia coli infection;map04145|Phagosome;map04540|Gap junction	K07374|TUBA; tubulin alpha
TRINITY_DN35573_c1_g2	11.6716	12.6879	13.7169	30.3896	31.2133	36.4073	21.0335	23.8308	27.3165	gi|747044875|ref|XM_011092982.1|	gi|747044870|ref|XP_011091260.1|	PF00614.21	PLDc	COG1502	GO:0009816|defense response to bacterium, incompatible interaction;GO:0016042|lipid catabolic process;GO:0046686|response to cadmium ion	.	GO:0005737|cytoplasm;GO:0016020|membrane;GO:0009506|plasmodesma	map04071|Sphingolipid signaling pathway;map04144|Endocytosis;map00565|Ether lipid metabolism;map00564|Glycerophospholipid metabolism;map04014|Ras signaling pathway;map05231|Choline metabolism in cancer;map04024|cAMP signaling pathway;map04912|GnRH signaling pathway;map01110|Biosynthesis of secondary metabolites;map01100|Metabolic pathways;map04666|Fc gamma R-mediated phagocytosis;map04724|Glutama…	K01115|PLD1_2; phospholipase D1/2 [EC:3.1.4.4];K01115|PLD1_2; phospholipase D1/2 [EC:3.1.4.4]
TRINITY_DN34641_c0_g2	2.01325	2.41053	2.02496	7.85013	8.98301	10.1305	7.92468	10.8225	9.60178	gi|697963037|gb|KJ617756.1|	gi|747061863|ref|XP_011077417.1|	PF03081.14	Exo70	ENOG410YIGI	GO:0006887|exocytosis;GO:1900426|positive regulation of defense response to bacterium;GO:0009617|response to bacterium;GO:0009620|response to fungus;GO:0002237|response to molecule of bacterial originGO:0006887|exocytosis	.	GO:0005829|cytosol;GO:0000145|exocyst;GO:0005634|nucleus;GO:0031982|vesicleGO:0000145|exocyst	map04910|Insulin signaling pathway	K07195|EXOC7, EXO70; exocyst complex component 7
TRINITY_DN38548_c3_g1	12.5799	10.6156	11.6459	430.384	280.686	367.204	204.428	165.201	266.891	gi|848918499|ref|XM_013001022.1|	gi|848918500|ref|XP_012856476.1|	PF08414.9	NADPH_Ox	ENOG410XNZY	GO:0055114|oxidation-reduction process	.	GO:0016021|integral component of membrane	map04626|Plant-pathogen interaction;map04626|Plant-pathogen interaction	K13447|RBOH; respiratory burst oxidase [EC:1.6.3.- 1.11.1.-];K13447|RBOH; respiratory burst oxidase [EC:1.6.3.- 1.11.1.-]
TRINITY_DN43859_c0_g2	7.43246	7.54647	7.84511	2.06988	2.79829	2.97936	1.90009	2.2755	2.90404	gi|848931738|ref|XM_012973407.1|	gi|553726703|dbj|BAO02523.1|	PF14288.5	FKS1_dom1	ENOG410XQ8V	GO:0006075|(1->3)-beta-D-glucan biosynthetic process;GO:0071555|cell wall organization;GO:0009556|microsporogenesis;GO:0009846|pollen germination;GO:0009860|pollen tube growth;GO:0010208|pollen wall assembly;GO:0008360|regulation of cell shape;GO:0080092|regulation of pollen tube growthGO:0006075|(1->3)-beta-D-glucan biosynthetic process	.	GO:0000148|1,3-beta-D-glucan synthase complex;GO:0016021|integral component of membraneGO:0000148|1,3-beta-D-glucan synthase complex;GO:0016020|membrane	.	K11000|CALS; callose synthase [EC:2.4.1.-]
TRINITY_DN42136_c0_g9	0	0	0	0.255917	0.419919	0.295793	1.568	1.03777	0.373584	gi|685848750|ref|XM_009253143.1|	gi|751357174|gb|KIL94896.1|	PF00899.20	ThiF	COG0476	GO:0045116|protein neddylationGO:0045116|protein neddylation	.	GO:0005737|cytoplasm	map04120|Ubiquitin mediated proteolysis	K10686|UBE1C, UBA3; ubiquitin-activating enzyme E1 C [EC:6.2.1.45]
TRINITY_DN43128_c0_g1	335.115	264.008	406.564	0.748639	2.08827	0.931216	3.28935	3.13503	4.96194	gi|764543854|ref|XM_004291564.2|	gi|747083054|ref|XP_011088879.1|	PF08063.11	PADR1	ENOG410XP18	GO:0051103|DNA ligation involved in DNA repair;GO:0006273|lagging strand elongation;GO:0006471|protein ADP-ribosylationGO:0006471|protein ADP-ribosylation	.	GO:0005737|cytoplasm;GO:0005634|nucleus	map03410|Base excision repair	K10798|PARP; poly [ADP-ribose] polymerase [EC:2.4.2.30]
TRINITY_DN37339_c0_g2	0	0.473366	0.648901	0.168882	9.89278	7.86365	3.60761	34.403	1.94631	gi|255084544|ref|XM_002508801.1|	gi|758349422|dbj|GAN08336.1|	PF00935.18	Ribosomal_L44	COG1631	GO:0006412|translationGO:0006412|translation	.	GO:0022625|cytosolic large ribosomal subunitGO:0005622|intracellular;GO:0005840|ribosome	map03010|Ribosome	K02929|RP-L44e, RPL44; large subunit ribosomal protein L44e
TRINITY_DN22903_c0_g1	0	0	0	0	0.871506	1.34128	0.206948	1.34147	0	gi|630350890|ref|XM_007866555.1|	gi|673038358|ref|XP_008873140.1|	PF01652.17	IF4E	COG5053	GO:0001701|in utero embryonic development;GO:0017148|negative regulation of translationGO:0006413|translational initiation	.	GO:0005737|cytoplasm;GO:0005845|mRNA cap binding complexGO:0005737|cytoplasm	map04066|HIF-1 signaling pathway;map04150|mTOR signaling pathway;map04151|PI3K-Akt signaling pathway;map04910|Insulin signaling pathway;map03013|RNA transport	K03259|EIF4E; translation initiation factor 4E
TRINITY_DN19722_c0_g1	0	0	0	0.35353	0.957142	0.569143	0.351256	0.716802	0	gi|695418237|ref|XM_009529058.1|	gi|918803386|ref|XP_013424807.1|	PF00199.18	Catalase	COG0753	GO:0042744|hydrogen peroxide catabolic process;GO:0042542|response to hydrogen peroxideGO:0055114|oxidation-reduction process	.	GO:0005737|cytoplasm	map01200|Carbon metabolism;map00630|Glyoxylate and dicarboxylate metabolism;map04146|Peroxisome;map04068|FoxO signaling pathway;map01110|Biosynthesis of secondary metabolites;map05014|Amyotrophic lateral sclerosis (ALS);map00380|Tryptophan metabolism;map01130|Biosynthesis of antibiotics	K03781|katE, CAT, catB, srpA; catalase [EC:1.11.1.6]
TRINITY_DN22672_c0_g1	0	0	0	2.78042	3.8899	6.59647	1.30857	12.7759	0.809517	gi|315053316|ref|XM_003175984.1|	gi|528891431|gb|EPZ31907.1|	PF16906.4	Ribosomal_L26	COG0198	GO:0002181|cytoplasmic translation;GO:0042256|mature ribosome assembly;GO:0009409|response to cold;GO:0042273|ribosomal large subunit biogenesis;GO:0042255|ribosome assemblyGO:0006412|translation	.	GO:0009507|chloroplast;GO:0005829|cytosol;GO:0022625|cytosolic large ribosomal subunit;GO:0022626|cytosolic ribosome;GO:0016020|membrane;GO:0005730|nucleolus;GO:0005634|nucleus;GO:0005886|plasma membrane;GO:0042788|polysomal ribosome;GO:0005774|vacuolar membraneGO:0015934|large ribosomal subunit	map03010|Ribosome	K02898|RP-L26e, RPL26; large subunit ribosomal protein L26e
TRINITY_DN26296_c0_g1	0	0	0	0.166542	1.41006	0.824964	0.529505	2.03398	0	gi|813171723|ref|XM_012349227.1|	gi|749869025|gb|KIJ39211.1|	PF03643.14	Vps26	ENOG410XSI1	GO:0006886|intracellular protein transport;GO:0045053|protein retention in Golgi apparatus;GO:0042147|retrograde transport, endosome to Golgi	.	GO:0005829|cytosol;GO:0005768|endosome;GO:0030904|retromer complex	map04144|Endocytosis	K18466|VPS26; vacuolar protein sorting-associated protein 26
TRINITY_DN31551_c0_g6	0	0	0	0.209335	0.927409	0.103694	0.88395	0.349537	0.530751	gi|685863238|ref|XM_009260377.1|	gi|751355004|gb|KIL92726.1|	PF00653.20	BIR	ENOG410YPNM	GO:0051301|cell division;GO:0071361|cellular response to ethanol;GO:0036216|cellular response to stem cell factor stimulus;GO:0007059|chromosome segregation;GO:0000910|cytokinesis;GO:0051303|establishment of chromosome localization;GO:0000086|G2/M transition of mitotic cell cycle;GO:1990001|inhibition of cysteine-type endopeptidase activity involved in apoptotic process;GO:0090307|mitotic spindle…	.	GO:0016324|apical plasma membrane;GO:0005814|centriole;GO:0032133|chromosome passenger complex;GO:0000775|chromosome, centromeric region;GO:0000777|condensed chromosome kinetochore;GO:0005737|cytoplasm;GO:0005881|cytoplasmic microtubule;GO:0005829|cytosol;GO:0031021|interphase microtubule organizing center;GO:0030496|midbody;GO:0005634|nucleus;GO:0005876|spindle microtubule	map05210|Colorectal cancer;map04390|Hippo signaling pathway;map05200|Pathways in cancer;map05161|Hepatitis B	K08731|BIRC5; baculoviral IAP repeat-containing protein 5
TRINITY_DN42816_c1_g2	75.4891	89.216	88.5456	228.538	189.157	238.427	181.517	210.661	207.462	gi|848878931|ref|XM_012984417.1|	gi|747073961|ref|XP_011083961.1|	PF04086.12	SRP-alpha_N	COG0552	GO:0006614|SRP-dependent cotranslational protein targeting to membraneGO:0006886|intracellular protein transport;GO:0006614|SRP-dependent cotranslational protein targeting to membrane	.	GO:0070062|extracellular exosome;GO:0016020|membrane;GO:0005785|signal recognition particle receptor complexGO:0005785|signal recognition particle receptor complex	map03060|Protein export	K13431|SRPR; signal recognition particle receptor subunit alpha
TRINITY_DN33020_c1_g1	3.95844	4.25001	5.36607	1.51627	1.59099	1.34405	0.951486	1.96072	1.30599	gi|747079088|ref|XM_011088428.1|	gi|763760260|gb|KJB27514.1|	PF02301.17	HORMA	ENOG410XSD7	GO:0051301|cell division;GO:0007094|mitotic spindle assembly checkpoint	.	GO:0005634|nucleus	map04110|Cell cycle;map04113|Meiosis - yeast;map05166|HTLV-I infection;map04111|Cell cycle - yeast;map04114|Oocyte meiosis;map04914|Progesterone-mediated oocyte maturation	K02537|MAD2; mitotic spindle assembly checkpoint protein MAD2
TRINITY_DN35897_c1_g2	5.24434	0.665952	1.14113	0	0	0	0.41311	0	0.054763	gi|171677413|ref|XM_001903623.1|	gi|972146380|gb|KUI72629.1|	PF01280.19	Ribosomal_L19e	COG2147	GO:0002181|cytoplasmic translationGO:0006412|translation	.	GO:0022625|cytosolic large ribosomal subunit;GO:0022626|cytosolic ribosome;GO:0005840|ribosomeGO:0005622|intracellular;GO:0005840|ribosome	map03010|Ribosome	K02885|RP-L19e, RPL19; large subunit ribosomal protein L19e
TRINITY_DN43175_c0_g1	1.2736	1.75145	2.44459	5.10116	4.14968	6.24681	3.57832	3.76155	2.56629	gi|747086312|ref|XM_011092350.1|	gi|747086313|ref|XP_011090652.1|	PF00690.25	Cation_ATPase_N	ENOG410XNNC	.	.	GO:0005887|integral component of plasma membrane;GO:0043231|intracellular membrane-bounded organelle	map04742|Taste transduction;map00230|Purine metabolism	K01537|E3.6.3.8; Ca2+-transporting ATPase [EC:3.6.3.8]
TRINITY_DN36447_c2_g1	1.53545	0.672601	1.03727	4.5353	3.11843	4.24351	5.86512	5.28896	4.57965	gi|922404549|ref|XM_003590000.2|	gi|747087349|ref|XP_011091214.1|	PF00847.19	AP2	ENOG410YJNR	GO:0006952|defense response;GO:0009873|ethylene-activated signaling pathway;GO:0009867|jasmonic acid mediated signaling pathway;GO:0006351|transcription, DNA-templatedGO:0006355|regulation of transcription, DNA-templated	.	GO:0005634|nucleus	map04075|Plant hormone signal transduction	K14516|ERF1; ethylene-responsive transcription factor 1
TRINITY_DN39513_c0_g7	0	0	0	0.454998	1.71713	3.23049	0.301381	3.11129	0.699158	gi|596694295|ref|XM_007281279.1|	gi|971516442|dbj|GAQ81761.1|	PF00262.17	Calreticulin	ENOG410XRR7	GO:0006911|phagocytosis, engulfment;GO:0006457|protein folding;GO:0051707|response to other organismGO:0006457|protein folding	.	GO:0005783|endoplasmic reticulum;GO:0005788|endoplasmic reticulum lumen;GO:0045335|phagocytic vesicleGO:0005783|endoplasmic reticulum	map04141|Protein processing in endoplasmic reticulum;map05142|Chagas disease (American trypanosomiasis);map05166|HTLV-I infection;map04145|Phagosome;map04612|Antigen processing and presentation	K08057|CALR; calreticulin
TRINITY_DN42552_c0_g1	4.56709	4.43018	3.2463	0.517271	0.509256	0.529543	0.291235	0.822586	0.540497	gi|970030724|ref|XM_015221161.1|	gi|661883007|emb|CDP13215.1|	PF01554.17	MatE	COG0534	GO:0006855|drug transmembrane transport;GO:0048767|root hair elongationGO:0006855|drug transmembrane transport;GO:0055085|transmembrane transport	.	GO:0016021|integral component of membrane;GO:0005774|vacuolar membraneGO:0016020|membrane	.	K03327|TC.MATE, SLC47A, norM, mdtK, dinF; multidrug resistance protein, MATE family
TRINITY_DN39642_c0_g1	20.466	19.0295	19.9462	7.45991	8.10777	6.25402	7.49471	7.27071	7.48643	gi|731428844|ref|XM_010666161.1|	gi|747105412|ref|XP_011100979.1|	PF05770.10	Ins134_P3_kin	ENOG4110KIK	GO:0032957|inositol trisphosphate metabolic processGO:0032957|inositol trisphosphate metabolic process	.	GO:0005622|intracellularGO:0005622|intracellular	map00562|Inositol phosphate metabolism;map01100|Metabolic pathways;map04070|Phosphatidylinositol signaling system	K00913|ITPK1; inositol-1,3,4-trisphosphate 5/6-kinase / inositol-tetrakisphosphate 1-kinase [EC:2.7.1.159 2.7.1.134]
TRINITY_DN42978_c0_g1	19.0684	20.352	19.955	43.2165	39.9295	47.4287	34.3393	31.7177	37.3396	gi|747090466|ref|XM_011094623.1|	gi|747090465|ref|XP_011092924.1|	PF00069.24	Pkinase	ENOG410XRMJ	GO:0006468|protein phosphorylation	.	GO:0016020|membraneGO:0016020|membrane	map04626|Plant-pathogen interaction;map05145|Toxoplasmosis	K13412|CPK; calcium-dependent protein kinase [EC:2.7.11.1]
TRINITY_DN30961_c0_g2	0.0483159	0.250273	0.327485	2.77609	1.19872	0.699631	1.04039	0.255585	2.40232	gi|747087031|ref|XM_011092739.1|	gi|747087032|ref|XP_011091041.1|	PF01179.19	Cu_amine_oxid	COG3733	GO:0009308|amine metabolic process;GO:0009867|jasmonic acid mediated signaling pathway;GO:0090059|protoxylem development;GO:0043067|regulation of programmed cell death;GO:0009753|response to jasmonic acidGO:0009308|amine metabolic process;GO:0055114|oxidation-reduction process	.	GO:0005618|cell wall;GO:0005576|extracellular region	map00950|Isoquinoline alkaloid biosynthesis;map00960|Tropane, piperidine and pyridine alkaloid biosynthesis;map00260|Glycine, serine and threonine metabolism;map01110|Biosynthesis of secondary metabolites;map01100|Metabolic pathways;map00410|beta-Alanine metabolism;map00350|Tyrosine metabolism;map00360|Phenylalanine metabolism	K00276|AOC3, AOC2, tynA; primary-amine oxidase [EC:1.4.3.21]
TRINITY_DN38559_c1_g2	1.1461	1.03248	1.20626	0.426957	0.618148	0.199052	0.274489	0.503232	0.162088	gi|848885033|ref|XM_012987317.1|	gi|747073369|ref|XP_011083642.1|	PF00498.25	FHA	ENOG410XS0S	GO:0006464|cellular protein modification process;GO:0006310|DNA recombination;GO:0006281|DNA repair;GO:0043984|histone H4-K16 acetylation;GO:0043981|histone H4-K5 acetylation;GO:0043982|histone H4-K8 acetylation;GO:0051974|negative regulation of telomerase activity;GO:1904357|negative regulation of telomere maintenance via telomere lengthening;GO:1904751|positive regulation of protein localizatio…	.	GO:0005737|cytoplasm;GO:0030425|dendrite;GO:0005783|endoplasmic reticulum;GO:0000123|histone acetyltransferase complex;GO:0031011|Ino80 complex;GO:0071339|MLL1 complex;GO:0005730|nucleolus;GO:0005654|nucleoplasm;GO:0005634|nucleus;GO:0043204|perikaryon;GO:0005844|polysome	map05168|Herpes simplex infection	K11674|MCRS1, INO80Q; microspherule protein 1
TRINITY_DN38873_c0_g1	35.3057	33.482	33.8695	13.0472	12.3482	13.4359	10.7123	11.1225	15.3521	gi|747065769|ref|XR_847886.1|	gi|661879200|emb|CDP17060.1|	PF00270.28	DEAD	ENOG410XSQV	GO:0010501|RNA secondary structure unwinding	.	GO:0005737|cytoplasm;GO:0005730|nucleolus	map03040|Spliceosome	K12835|DDX42, SF3B125; ATP-dependent RNA helicase DDX42 [EC:3.6.4.13]
TRINITY_DN25886_c0_g3	0	0	0	0.0808362	0.756044	1.56165	0.0401581	0.886989	0.186322	gi|159485689|ref|XM_001700825.1|	gi|922866108|gb|KOO33030.1|	PF00888.21	Cullin	COG5647	GO:0042787|protein ubiquitination involved in ubiquitin-dependent protein catabolic processGO:0006511|ubiquitin-dependent protein catabolic process	.	GO:0031461|cullin-RING ubiquitin ligase complex;GO:0005634|nucleus	map04120|Ubiquitin mediated proteolysis	K03869|CUL3; cullin 3
TRINITY_DN32013_c0_g1	53.1316	52.5276	56.7678	18.1421	16.5712	19.4265	13.9506	17.5548	21.0329	gi|747103966|ref|XM_011101900.1|	gi|747103967|ref|XP_011100202.1|	PF00311.16	PEPcase	COG2352	GO:0015977|carbon fixation;GO:0016036|cellular response to phosphate starvation;GO:0048366|leaf development;GO:0015979|photosynthesis;GO:0051262|protein tetramerization;GO:0006099|tricarboxylic acid cycleGO:0006099|tricarboxylic acid cycle;GO:0015977|carbon fixation	.	GO:0048046|apoplast;GO:0009507|chloroplast;GO:0005829|cytosol	map00620|Pyruvate metabolism;map01200|Carbon metabolism;map00680|Methane metabolism;map00720|Carbon fixation pathways in prokaryotes;map00710|Carbon fixation in photosynthetic organisms;map01100|Metabolic pathways;map01120|Microbial metabolism in diverse environments	K01595|ppc; phosphoenolpyruvate carboxylase [EC:4.1.1.31]
TRINITY_DN30573_c0_g2	1.36364	1.20703	1.76714	0.527093	0.34595	0.532431	0.0821495	0.118335	0.514551	gi|731398210|ref|XM_002269473.3|	gi|747092712|ref|XP_011094134.1|	PF08263.11	LRRNT_2	ENOG410XPGM	GO:0006468|protein phosphorylation	.	GO:0016021|integral component of membrane;GO:0005886|plasma membrane	.	.
TRINITY_DN44291_c1_g1	17.0667	15.8887	16.9053	67.4299	58.0139	64.6479	25.7376	41.2253	42.8434	gi|697169828|ref|XM_009595525.1|	gi|923653077|ref|XP_013645067.1|	PF00012.19	HSP70	COG0443	GO:0006355|regulation of transcription, DNA-templated;GO:0046686|response to cadmium ion;GO:0009735|response to cytokinin;GO:0034976|response to endoplasmic reticulum stress;GO:0006351|transcription, DNA-templatedGO:0000902|cell morphogenesis	.	GO:0005618|cell wall;GO:0005783|endoplasmic reticulum;GO:0005788|endoplasmic reticulum lumen;GO:0016592|mediator complex;GO:0016020|membrane;GO:0005730|nucleolus;GO:0005634|nucleus;GO:0005886|plasma membrane;GO:0009506|plasmodesma;GO:0005774|vacuolar membrane;GO:0005773|vacuole	map04141|Protein processing in endoplasmic reticulum;map04918|Thyroid hormone synthesis;map05020|Prion diseases;map03060|Protein export	K09490|HSPA5, BIP; heat shock 70kDa protein 5
TRINITY_DN27436_c0_g1	0	0	0	0.218103	1.18098	1.62056	0.2167	0.78038	0.0502711	gi|915078591|ref|XM_013427168.1|	gi|501753423|emb|CCG82921.1|	PF00179.25	UQ_con	ENOG410XRC5	GO:0006511|ubiquitin-dependent protein catabolic process	.	GO:0005829|cytosol	map04120|Ubiquitin mediated proteolysis	K10576|UBE2H, UBC8; ubiquitin-conjugating enzyme E2 H [EC:2.3.2.23]
TRINITY_DN32082_c0_g10	7.22088	14.3243	10.9176	21.4495	18.8554	20.5552	20.1342	19.0584	26.3975	gi|187609477|gb|EU338487.1|	gi|747043151|ref|XP_011082327.1|	PF01370.20	Epimerase	COG0451	GO:0007623|circadian rhythm;GO:0009809|lignin biosynthetic process;GO:0009409|response to coldGO:0006694|steroid biosynthetic process;GO:0055114|oxidation-reduction process	.	GO:0005829|cytosol	map01100|Metabolic pathways;map00940|Phenylpropanoid biosynthesis;map01110|Biosynthesis of secondary metabolites	K09753|CCR; cinnamoyl-CoA reductase [EC:1.2.1.44]
TRINITY_DN21681_c0_g1	0	0	0	0.171196	0.674171	1.61123	0.340189	2.08265	0.394594	gi|673031047|ref|XM_008871263.1|	gi|301097387|ref|XP_002897788.1|	PF00171.21	Aldedh	ENOG410XNP1	GO:0019484|beta-alanine catabolic process;GO:0006210|thymine catabolic process;GO:0019859|thymine metabolic process;GO:0006574|valine catabolic process;GO:0006573|valine metabolic processGO:0008152|metabolic process;GO:0055114|oxidation-reduction process	.	GO:0005739|mitochondrion	map00562|Inositol phosphate metabolism;map00280|Valine, leucine and isoleucine degradation;map01200|Carbon metabolism;map00640|Propanoate metabolism;map00410|beta-Alanine metabolism;map01100|Metabolic pathways	K00140|mmsA, iolA, ALDH6A1; malonate-semialdehyde dehydrogenase (acetylating) / methylmalonate-semialdehyde dehydrogenase [EC:1.2.1.18 1.2.1.27]
TRINITY_DN38266_c0_g1	1.21985	1.14887	1.01481	4.31239	5.405	4.94144	3.49311	4.39557	4.96589	gi|731395945|ref|XM_002274003.2|	gi|823187626|ref|XP_012490246.1|	PF07885.15	Ion_trans_2	COG1226	GO:0071805|potassium ion transmembrane transport;GO:0030322|stabilization of membrane potential	.	GO:0005887|integral component of plasma membrane;GO:0009705|plant-type vacuole membrane	.	K05389|KCNKF; potassium channel subfamily K, other eukaryote
TRINITY_DN27636_c0_g2	0	0	0	0.535161	0.72758	0.580678	0.10128	1.53186	0.187963	gi|551577461|ref|XM_005774297.1|	gi|298709584|emb|CBJ31410.1|	PF00133.21	tRNA-synt_1	COG0060	GO:0006428|isoleucyl-tRNA aminoacylationGO:0006418|tRNA aminoacylation for protein translation	.	GO:0005737|cytoplasm;GO:0005829|cytosol	map00970|Aminoacyl-tRNA biosynthesis	K01870|IARS, ileS; isoleucyl-tRNA synthetase [EC:6.1.1.5]
TRINITY_DN27656_c0_g1	3.48881	2.61548	3.67545	0.267276	0.304682	0.250854	0.0838602	0.214754	0.233452	gi|719992713|ref|XM_010255358.1|	gi|224109760|ref|XP_002315302.1|	PF01490.17	Aa_trans	COG0814	GO:0003333|amino acid transmembrane transportGO:0003333|amino acid transmembrane transport	.	GO:0005887|integral component of plasma membrane	.	K03834|tyrP; tyrosine-specific transport protein
TRINITY_DN38659_c0_g1	0	0.0520801	0	1.08696	3.34755	3.0925	1.19074	3.66981	0.205569	gi|302763330|ref|XM_002965041.1|	gi|965667198|dbj|BAT82686.1|	PF01398.20	JAB	COG1310	GO:0030163|protein catabolic process;GO:0009651|response to salt stress	.	GO:0005829|cytosol;GO:0005634|nucleus;GO:0000502|proteasome complex	map03050|Proteasome;map05169|Epstein-Barr virus infection	K03030|PSMD14, RPN11, POH1; 26S proteasome regulatory subunit N11
TRINITY_DN37060_c5_g2	36.1255	30.7096	33.7631	10.0274	9.66416	10.5615	3.81736	4.1493	6.34496	gi|747066846|ref|XM_011081816.1|	gi|747072317|ref|XP_011083066.1|	PF02309.15	AUX_IAA	ENOG410YK71	GO:0009734|auxin-activated signaling pathway;GO:0006355|regulation of transcription, DNA-templated;GO:0006351|transcription, DNA-templated	.	GO:0005634|nucleus	map04075|Plant hormone signal transduction;map01100|Metabolic pathways;map00510|N-Glycan biosynthesis	K14484|IAA; auxin-responsive protein IAA
TRINITY_DN42768_c1_g1	3.91924	3.72192	4.04794	7.34166	17.3405	15.1665	26.6917	21.5176	17.3318	gi|747093985|ref|XM_011096517.1|	gi|720013143|ref|XP_010260077.1|	PF00719.18	Pyrophosphatase	COG0221	GO:0006796|phosphate-containing compound metabolic process;GO:0046686|response to cadmium ionGO:0006796|phosphate-containing compound metabolic process	.	GO:0005829|cytosolGO:0005737|cytoplasm	map00190|Oxidative phosphorylation	K01507|ppa; inorganic pyrophosphatase [EC:3.6.1.1]
TRINITY_DN35552_c2_g1	20.3528	20.1034	19.7524	46.38	45.6151	43.4236	48.6142	39.4639	46.6681	gi|747068993|ref|XM_011082972.1|	gi|685258364|ref|XP_009130704.1|	PF00025.20	Arf	ENOG410XQN5	GO:0006888|ER to Golgi vesicle-mediated transport;GO:0015031|protein transport	.	GO:0005789|endoplasmic reticulum membrane;GO:0000139|Golgi membrane;GO:0005886|plasma membrane	map05134|Legionellosis	K07874|RAB1A; Ras-related protein Rab-1A
TRINITY_DN36022_c0_g1	0	0	0	7.04836	4.53713	11.4142	3.36684	22.2447	1.87453	gi|388505135|gb|BT140839.1|	gi|546318415|ref|XP_005716730.1|	PF00828.18	Ribosomal_L27A	COG0200	GO:0002181|cytoplasmic translation	.	GO:0022625|cytosolic large ribosomal subunit	map03010|Ribosome	K02900|RP-L27Ae, RPL27A; large subunit ribosomal protein L27Ae
TRINITY_DN32160_c0_g6	6.34454	6.56305	6.14333	2.30654	2.37402	1.76575	2.29171	2.50088	2.12657	gi|731394172|ref|XM_002271562.2|	gi|747082943|ref|XP_011088818.1|	PF07714.16	Pkinase_Tyr	ENOG410XRBH	GO:0030154|cell differentiation;GO:0007059|chromosome segregation;GO:0035556|intracellular signal transduction;GO:0006397|mRNA processing;GO:0006468|protein phosphorylation;GO:0050684|regulation of mRNA processing;GO:0008380|RNA splicingGO:0006468|protein phosphorylation	.	GO:0005737|cytoplasm;GO:0005783|endoplasmic reticulum;GO:0016363|nuclear matrix;GO:0005634|nucleus	map05168|Herpes simplex infection	K15409|SRPK1; serine/threonine-protein kinase SRPK1 [EC:2.7.11.1]
TRINITY_DN37195_c2_g6	8.51899	10.4558	9.12636	263.877	194.358	344.778	85.9561	64.1101	137.457	gi|407316572|gb|JX403969.1|	gi|302353424|gb|ADL27918.1|	PF00083.23	Sugar_tr	ENOG410ZVN7	GO:0006817|phosphate ion transport;GO:0009737|response to abscisic acidGO:0055085|transmembrane transport	.	GO:0005794|Golgi apparatus;GO:0005887|integral component of plasma membrane;GO:0016020|membrane;GO:0005634|nucleus;GO:0005886|plasma membrane;GO:0009506|plasmodesma;GO:0005773|vacuoleGO:0016021|integral component of membrane	.	K08176|PHO84; MFS transporter, PHS family, inorganic phosphate transporter
TRINITY_DN34524_c1_g5	4.09363	4.31438	4.62444	8.44942	8.12503	9.53887	8.10222	6.93704	8.06187	gi|747044258|ref|XM_011089822.1|	gi|296085102|emb|CBI28597.3|	PF00400.31	WD40	ENOG410XQ1D	GO:0015031|protein transport;GO:0016192|vesicle-mediated transport	.	GO:0005829|cytosol;GO:0005783|endoplasmic reticulum;GO:0005794|Golgi apparatus;GO:0016020|membrane;GO:0009506|plasmodesma	map04141|Protein processing in endoplasmic reticulum	K14005|SEC31; protein transport protein SEC31
TRINITY_DN30287_c0_g1	6.44123	4.48798	5.02476	0.936278	1.24239	1.16955	0.667358	1.08755	1.12594	gi|828296715|ref|XM_004491449.2|	gi|747099431|ref|XP_011097770.1|	PF07885.15	Ion_trans_2	COG1226	GO:0030007|cellular potassium ion homeostasis;GO:0051260|protein homooligomerization;GO:0010029|regulation of seed germination;GO:0010119|regulation of stomatal movement;GO:0030322|stabilization of membrane potential	.	GO:0005887|integral component of plasma membrane;GO:0009705|plant-type vacuole membrane;GO:0005774|vacuolar membrane	.	K05389|KCNKF; potassium channel subfamily K, other eukaryote
TRINITY_DN26285_c0_g1	1.20351	1.58376	1.19727	0.199425	0.343585	0.411604	0.198142	0.0317133	0.38305	gi|567202083|ref|XM_006407814.1|	gi|604314210|gb|EYU27097.1|	PF00931.21	NB-ARC	COG4886	GO:0009626|plant-type hypersensitive response;GO:0007165|signal transduction	.	GO:0012505|endomembrane system;GO:0019897|extrinsic component of plasma membrane;GO:0005886|plasma membrane	map04626|Plant-pathogen interaction	K13457|RPM1, RPS3; disease resistance protein RPM1
TRINITY_DN31689_c0_g1	0.0289805	0	0	0.730322	2.28644	1.70753	3.0186	7.33069	1.17161	gi|758192938|ref|XM_011320545.1|	gi|751358470|gb|KIL96192.1|	PF07994.11	NAD_binding_5	COG1260	GO:0006914|autophagy;GO:0031589|cell-substrate adhesion;GO:0006021|inositol biosynthetic process;GO:0000281|mitotic cytokinesis;GO:0008654|phospholipid biosynthetic process;GO:1903725|regulation of phospholipid metabolic processGO:0006021|inositol biosynthetic process;GO:0008654|phospholipid biosynthetic process	.	GO:0005829|cytosol	map00562|Inositol phosphate metabolism;map01100|Metabolic pathways;map00521|Streptomycin biosynthesis;map01130|Biosynthesis of antibiotics	K01858|INO1, ISYNA1; myo-inositol-1-phosphate synthase [EC:5.5.1.4]
TRINITY_DN28679_c0_g1	5.02775	5.09726	5.49832	0.566432	1.29141	0.738374	0.414686	0.227561	0.439776	gi|295798042|emb|FN814305.1|	gi|920718941|gb|KOM58138.1|	PF00504.20	Chloroa_b-bind	ENOG410YYUX	GO:0009768|photosynthesis, light harvesting in photosystem I;GO:0018298|protein-chromophore linkage;GO:0009637|response to blue light;GO:0009735|response to cytokinin;GO:0010218|response to far red light;GO:0010114|response to red light	.	GO:0009507|chloroplast;GO:0009941|chloroplast envelope;GO:0009534|chloroplast thylakoid;GO:0009535|chloroplast thylakoid membrane;GO:0016021|integral component of membrane;GO:0016020|membrane;GO:0009522|photosystem I;GO:0009523|photosystem II;GO:0010287|plastoglobule;GO:0009579|thylakoid	map00196|Photosynthesis - antenna proteins;map01100|Metabolic pathways	K08915|LHCB4; light-harvesting complex II chlorophyll a/b binding protein 4
TRINITY_DN32992_c1_g2	28.3314	20.412	23.6092	9.85896	9.47834	9.9507	7.95601	7.77282	6.91328	gi|2058453|gb|U65390.1|NTU65390	gi|920698131|gb|KOM41356.1|	PF00612.26	IQ	ENOG410XPSE	GO:0042391|regulation of membrane potential	.	GO:0005887|integral component of plasma membrane;GO:0005886|plasma membrane	map04626|Plant-pathogen interaction	K05391|CNGF; cyclic nucleotide gated channel, other eukaryote
TRINITY_DN41351_c4_g2	0.0885561	0.166805	0.171495	2.49946	10.4581	3.27214	18.0488	13.7128	7.77744	gi|758187900|ref|XM_011318029.1|	gi|758187901|ref|XP_011316331.1|	PF03953.16	Tubulin_C	COG5023	GO:0007017|microtubule-based process	.	GO:0005737|cytoplasm;GO:0005874|microtubule	map05130|Pathogenic Escherichia coli infection;map04145|Phagosome;map04540|Gap junction	K07374|TUBA; tubulin alpha
TRINITY_DN30090_c0_g2	2.9763	3.09307	3.39867	0	0	0	0	0	0	gi|970027458|ref|XM_015219545.1|	gi|747086059|ref|XP_011090514.1|	PF04873.12	EIN3	ENOG4111BJ3	GO:0071281|cellular response to iron ion;GO:0009873|ethylene-activated signaling pathway;GO:0006355|regulation of transcription, DNA-templated;GO:0080167|response to karrikin;GO:0006351|transcription, DNA-templated	.	GO:0005622|intracellular;GO:0005634|nucleus	map04075|Plant hormone signal transduction	K14514|EIN3; ethylene-insensitive protein 3
TRINITY_DN38223_c0_g1	1.07747	1.31787	0.975549	6.16401	6.23513	6.17656	2.48058	2.97432	2.26281	gi|747063928|ref|XM_011080231.1|	gi|747063927|ref|XP_011078532.1|	PF06925.10	MGDG_synth	COG0707	GO:0016036|cellular response to phosphate starvation;GO:0006631|fatty acid metabolic process;GO:0019374|galactolipid metabolic process;GO:0009247|glycolipid biosynthetic processGO:0009247|glycolipid biosynthetic process	.	GO:0009707|chloroplast outer membrane	map00561|Glycerolipid metabolism;map01100|Metabolic pathways	K03715|E2.4.1.46; 1,2-diacylglycerol 3-beta-galactosyltransferase [EC:2.4.1.46]
TRINITY_DN39472_c1_g1	4.80168	5.21695	4.99279	11.3462	12.9441	11.2124	10.776	12.8929	11.3903	gi|747040942|ref|XM_011071542.1|	gi|747040943|ref|XP_011069844.1|	PF00995.22	Sec1	COG5158	GO:0007049|cell cycle;GO:0051301|cell division;GO:0015031|protein transport;GO:0006904|vesicle docking involved in exocytosisGO:0006904|vesicle docking involved in exocytosis;GO:0016192|vesicle-mediated transport	.	GO:0005856|cytoskeleton;GO:0005829|cytosol;GO:0019898|extrinsic component of membrane;GO:0009524|phragmoplast;GO:0005886|plasma membrane;GO:0005773|vacuole	map04721|Synaptic vesicle cycle;map04721|Synaptic vesicle cycle	K15292|STXBP1, MUNC18-1; syntaxin-binding protein 1;K15292|STXBP1, MUNC18-1; syntaxin-binding protein 1
TRINITY_DN41745_c1_g2	1.96358	1.99058	2.03335	8.93448	8.33593	6.87685	2.19877	4.10501	6.28572	gi|747053144|ref|XM_011074420.1|	gi|848918565|ref|XP_012856497.1|	PF00389.29	2-Hacid_dh	COG0111	GO:0006564|L-serine biosynthetic processGO:0008152|metabolic process;GO:0055114|oxidation-reduction process	.	GO:0009507|chloroplast;GO:0009570|chloroplast stroma;GO:0005829|cytosol;GO:0005634|nucleus	map01200|Carbon metabolism;map00680|Methane metabolism;map01230|Biosynthesis of amino acids;map00260|Glycine, serine and threonine metabolism;map01100|Metabolic pathways;map01120|Microbial metabolism in diverse environments;map01130|Biosynthesis of antibiotics	K00058|serA, PHGDH; D-3-phosphoglycerate dehydrogenase [EC:1.1.1.95]
TRINITY_DN27139_c0_g2	0	0	0	0	0.85031	2.15776	0.223862	0.967409	0	gi|1002845610|ref|XM_015834279.1|	gi|763766972|gb|KJB34187.1|	PF00501.27	AMP-binding	COG1022	GO:0006631|fatty acid metabolic process;GO:0007275|multicellular organism development;GO:0010193|response to ozoneGO:0008152|metabolic process	.	GO:0046861|glyoxysomal membrane;GO:0016020|membrane;GO:0005777|peroxisome	map01212|Fatty acid metabolism;map04146|Peroxisome;map00071|Fatty acid degradation;map00061|Fatty acid biosynthesis;map03320|PPAR signaling pathway;map01100|Metabolic pathways;map04920|Adipocytokine signaling pathway	K01897|ACSL, fadD; long-chain acyl-CoA synthetase [EC:6.2.1.3]
TRINITY_DN27139_c1_g1	0	0	0	0.259819	1.15107	2.38097	0.580832	1.17755	0.179659	gi|695448336|ref|XM_009536660.1|	gi|545360138|ref|XP_005645473.1|	PF00501.27	AMP-binding	COG1022	GO:0006631|fatty acid metabolic process;GO:0050766|positive regulation of phagocytosisGO:0008152|metabolic process	.	GO:0005783|endoplasmic reticulum;GO:0016021|integral component of membrane;GO:0005777|peroxisome	map01212|Fatty acid metabolism;map04146|Peroxisome;map00071|Fatty acid degradation;map00061|Fatty acid biosynthesis;map03320|PPAR signaling pathway;map01100|Metabolic pathways;map04920|Adipocytokine signaling pathway	K01897|ACSL, fadD; long-chain acyl-CoA synthetase [EC:6.2.1.3]
TRINITY_DN23699_c0_g2	0	0	0	0.277717	0.341767	0.412702	0.551862	2.05361	0	gi|676393796|ref|XM_009041928.1|	gi|727511044|ref|XP_010431829.1|	PF10596.8	U6-snRNA_bdg	COG5178	GO:0000380|alternative mRNA splicing, via spliceosome;GO:0000398|mRNA splicing, via spliceosome;GO:0000244|spliceosomal tri-snRNP complex assembly	.	GO:0071013|catalytic step 2 spliceosome;GO:0009507|chloroplast;GO:0016020|membrane;GO:0005682|U5 snRNP	map03040|Spliceosome	K12856|PRPF8, PRP8; pre-mRNA-processing factor 8
TRINITY_DN40506_c0_g2	4.91433	4.05155	4.10762	1.76166	1.73437	1.20827	1.16689	0.905091	1.7075	gi|697144291|ref|XM_009627967.1|	gi|697144292|ref|XP_009626262.1|	PF00389.29	2-Hacid_dh	COG1052	GO:0009854|oxidative photosynthetic carbon pathway;GO:0009853|photorespirationGO:0008152|metabolic process;GO:0055114|oxidation-reduction process	.	GO:0005829|cytosol	map01200|Carbon metabolism;map00630|Glyoxylate and dicarboxylate metabolism;map00260|Glycine, serine and threonine metabolism;map01110|Biosynthesis of secondary metabolites;map01100|Metabolic pathways;map01130|Biosynthesis of antibiotics;map01200|Carbon metabolism;map00630|Glyoxylate and dicarboxylate metabolism;map00260|Glycine, serine and threonine metabolism;map01110|Biosynthesis of secondary …	K15919|HPR2; hydroxypyruvate reductase 2;K15919|HPR2; hydroxypyruvate reductase 2
TRINITY_DN26312_c0_g2	40.3172	38.3416	36.0638	10.9077	11.2493	12.6501	13.293	13.7408	17.3282	gi|970025792|ref|XM_015218720.1|	gi|747058047|ref|XP_011075355.1|	PF00756.19	Esterase	COG0627	GO:0046294|formaldehyde catabolic process;GO:0046686|response to cadmium ionGO:0006508|proteolysis	.	GO:0048046|apoplast	map01200|Carbon metabolism;map01120|Microbial metabolism in diverse environments;map00680|Methane metabolism	K01070|frmB, ESD, fghA; S-formylglutathione hydrolase [EC:3.1.2.12]
TRINITY_DN30142_c1_g1	7.23769	4.18954	6.47265	2.88436	2.72035	2.06511	2.40824	2.56708	2.30174	gi|747071818|ref|XM_011084497.1|	gi|747071819|ref|XP_011082799.1|	PF01513.20	NAD_kinase	ENOG410XQA4	GO:0019674|NAD metabolic process;GO:0006741|NADP biosynthetic processGO:0006741|NADP biosynthetic process;GO:0008152|metabolic process	.	GO:0005737|cytoplasm;GO:0005829|cytosol	map00760|Nicotinate and nicotinamide metabolism;map01100|Metabolic pathways	K00858|ppnK, NADK; NAD+ kinase [EC:2.7.1.23]
TRINITY_DN14242_c0_g4	0	0	0	0.273264	0.403544	0.135361	1.60641	0.738745	0.440898	gi|685869062|ref|XM_009263289.1|	gi|751354220|gb|KIL91942.1|	PF00168.29	C2	COG5032	GO:0000045|autophagosome assembly;GO:0042149|cellular response to glucose starvation;GO:0000910|cytokinesis;GO:0045022|early endosome to late endosome transport;GO:0006897|endocytosis;GO:0016197|endosomal transport;GO:0007032|endosome organization;GO:0016236|macroautophagy;GO:0030242|autophagy of peroxisome;GO:0048015|phosphatidylinositol-mediated signaling;GO:0006497|protein lipidation;GO:003449…	.	GO:0044754|autolysosome;GO:0005930|axoneme;GO:0005829|cytosol;GO:0005768|endosome;GO:0005770|late endosome;GO:0030496|midbody;GO:0005777|peroxisome;GO:0045335|phagocytic vesicle;GO:0035032|phosphatidylinositol 3-kinase complex, class III;GO:0034271|phosphatidylinositol 3-kinase complex, class III, type I;GO:0034272|phosphatidylinositol 3-kinase complex, class III, type II;GO:0000407|pre-autophago…	map00562|Inositol phosphate metabolism;map04145|Phagosome;map04070|Phosphatidylinositol signaling system;map04140|Regulation of autophagy;map05152|Tuberculosis;map01100|Metabolic pathways	K00914|PIK3C3, VPS34; phosphatidylinositol 3-kinase [EC:2.7.1.137]
TRINITY_DN19043_c0_g1	0	0	0	0.442717	0.996245	1.58732	7.81292	1.24713	2.41016	gi|758195750|ref|XM_011321948.1|	gi|751354209|gb|KIL91931.1|	PF02771.15	Acyl-CoA_dh_N	ENOG410XNMY	GO:0006552|leucine catabolic processGO:0055114|oxidation-reduction process	.	GO:0005759|mitochondrial matrix	map00280|Valine, leucine and isoleucine degradation;map01100|Metabolic pathways;map01200|Carbon metabolism;map00281|Geraniol degradation;map01212|Fatty acid metabolism;map00650|Butanoate metabolism;map00071|Fatty acid degradation;map01110|Biosynthesis of secondary metabolites	K00253|IVD, ivd; isovaleryl-CoA dehydrogenase [EC:1.3.8.4]
TRINITY_DN9471_c0_g1	0	0	0	1.11946	1.50289	0.907407	9.6059	4.85513	1.3136	gi|302927682|ref|XM_003054502.1|	gi|829102283|gb|KLO79182.1|	PF00010.25	HLH	ENOG410XTA5	GO:0006913|nucleocytoplasmic transport;GO:1900402|regulation of carbohydrate metabolic process by regulation of transcription from RNA polymerase II promoter;GO:0006357|regulation of transcription from RNA polymerase II promoter;GO:0006351|transcription, DNA-templated	.	GO:0005737|cytoplasm;GO:0005741|mitochondrial outer membrane;GO:0005634|nucleus	map04931|Insulin resistance;map04932|Non-alcoholic fatty liver disease (NAFLD)	K09113|MLX; MAX-like protein X
TRINITY_DN27578_c0_g2	2.67881	2.49615	2.04344	5.63695	4.98548	6.03158	3.08857	3.3829	6.35276	gi|747055254|ref|XM_011075563.1|	gi|747055255|ref|XP_011073865.1|	PF08263.11	LRRNT_2	COG0515	GO:0006468|protein phosphorylation	.	GO:0016021|integral component of membrane;GO:0005886|plasma membrane	.	.
TRINITY_DN32845_c0_g1	0	0.0463715	0	3.69757	5.10615	8.67854	2.26838	15.7222	1.80748	gi|427188201|dbj|AB757706.1|	gi|749771588|gb|KII95918.1|	PF00297.21	Ribosomal_L3	COG0087	GO:0071353|cellular response to interleukin-4;GO:0000184|nuclear-transcribed mRNA catabolic process, nonsense-mediated decay;GO:0000027|ribosomal large subunit assembly;GO:0006364|rRNA processing;GO:0006614|SRP-dependent cotranslational protein targeting to membrane;GO:0006412|translation;GO:0006413|translational initiation;GO:0019083|viral transcriptionGO:0006412|translation	.	GO:0005737|cytoplasm;GO:0005829|cytosol;GO:0022625|cytosolic large ribosomal subunit;GO:0070062|extracellular exosome;GO:0005925|focal adhesion;GO:0005730|nucleolus;GO:0005634|nucleusGO:0005622|intracellular;GO:0005840|ribosome	map03010|Ribosome	K02925|RP-L3e, RPL3; large subunit ribosomal protein L3e
TRINITY_DN34208_c0_g7	404.279	360.456	298.375	673.07	721.555	565.232	704.024	550.035	627.273	gi|719982340|ref|XM_010252114.1|	gi|747064456|ref|XP_011078810.1|	PF01157.17	Ribosomal_L21e	COG2139	GO:0042256|mature ribosome assembly;GO:0006412|translationGO:0006412|translation	.	GO:0022625|cytosolic large ribosomal subunitGO:0005622|intracellular;GO:0005840|ribosome	map03010|Ribosome	K02889|RP-L21e, RPL21; large subunit ribosomal protein L21e
TRINITY_DN43162_c0_g2	4.77038	4.32338	4.75178	22.4374	24.818	22.263	15.4911	23.682	16.301	gi|747056201|ref|XM_011076056.1|	gi|747056202|ref|XP_011074358.1|	PF12515.7	CaATP_NAI	ENOG410XNNC	.	.	GO:0009706|chloroplast inner membrane;GO:0005783|endoplasmic reticulum;GO:0005887|integral component of plasma membrane;GO:0005886|plasma membrane	map04742|Taste transduction;map00230|Purine metabolism	K01537|E3.6.3.8; Ca2+-transporting ATPase [EC:3.6.3.8]
TRINITY_DN42305_c0_g4	14.7655	12.8955	11.526	4.85204	4.13133	3.05304	3.32246	2.94039	4.62457	gi|747060336|ref|XM_011078293.1|	gi|747060337|ref|XP_011076595.1|	PF16499.4	Melibiase_2	ENOG410XPF1	GO:0005975|carbohydrate metabolic process;GO:0071555|cell wall organizationGO:0005975|carbohydrate metabolic process	.	GO:0048046|apoplast;GO:0009505|plant-type cell wall;GO:0005773|vacuole	map00561|Glycerolipid metabolism;map00603|Glycosphingolipid biosynthesis - globo series;map00600|Sphingolipid metabolism;map00052|Galactose metabolism	K07407|E3.2.1.22B, galA, rafA; alpha-galactosidase [EC:3.2.1.22]
TRINITY_DN31146_c1_g3	17.0895	13.7457	13.5926	6.36634	5.63565	5.80362	6.11277	5.92127	6.16552	gi|747094257|ref|XM_011096660.1|	gi|747062205|ref|XP_011077600.1|	PF02099.16	Josephin	ENOG4111G4B	GO:0016579|protein deubiquitination;GO:0006355|regulation of transcription, DNA-templated;GO:0006351|transcription, DNA-templatedGO:0016579|protein deubiquitination	.	GO:0005634|nucleus	map04141|Protein processing in endoplasmic reticulum	K11863|ATXN3, MJD; Ataxin-3 [EC:3.4.22.-]
TRINITY_DN36503_c3_g2	2.85169	2.81782	1.85593	0.424116	0.0463937	0.373486	0.0936417	0.359705	0.56481	gi|589823921|gb|KF953483.1|	gi|747075594|ref|XP_011084839.1|	PF02705.15	K_trans	COG3158	GO:0071805|potassium ion transmembrane transport	.	GO:0016021|integral component of membrane;GO:0005886|plasma membraneGO:0016020|membrane	.	K03549|kup; KUP system potassium uptake protein
TRINITY_DN34992_c1_g8	1.25824	0.513507	3.75654	9.34336	9.88535	19.8114	116.671	165.975	81.797	gi|922394931|ref|XM_003597228.2|	gi|848876266|ref|XP_012838594.1|	PF00722.20	Glyco_hydro_16	ENOG410YDGS	GO:0042546|cell wall biogenesis;GO:0016998|cell wall macromolecule catabolic process;GO:0071555|cell wall organization;GO:0010411|xyloglucan metabolic processGO:0005975|carbohydrate metabolic process	.	GO:0048046|apoplast;GO:0005618|cell wall	.	K08235|E2.4.1.207; xyloglucan:xyloglucosyl transferase [EC:2.4.1.207]
TRINITY_DN34766_c2_g1	10.8787	12.2633	13.6588	38.423	33.2993	41.0942	22.2925	26.0106	29.4776	gi|747084014|ref|XM_011091095.1|	gi|747084015|ref|XP_011089397.1|	PF00122.19	E1-E2_ATPase	COG0474	.	.	GO:0005783|endoplasmic reticulum;GO:0016021|integral component of membrane;GO:0005886|plasma membrane	map04742|Taste transduction;map00230|Purine metabolism	K01537|E3.6.3.8; Ca2+-transporting ATPase [EC:3.6.3.8]
TRINITY_DN24715_c0_g3	0.790231	0.496162	1.53034	0	0	0	0	0	0.0816015	gi|596673199|ref|XM_007277327.1|	gi|530471194|gb|EQB52026.1|	PF02668.15	TauD	COG2175	GO:0044273|sulfur compound catabolic process;GO:0006790|sulfur compound metabolic processGO:0055114|oxidation-reduction process	.	GO:0005737|cytoplasm	map00920|Sulfur metabolism;map00430|Taurine and hypotaurine metabolism	K03119|tauD; taurine dioxygenase [EC:1.14.11.17]
TRINITY_DN40391_c2_g4	20.835	21.3968	17.9375	38.907	44.2801	38.8924	41.5431	36.4111	34.5164	gi|747075773|ref|XM_011086633.1|	gi|747075774|ref|XP_011084935.1|	PF01398.20	JAB	COG1310	GO:0045087|innate immune response;GO:0009965|leaf morphogenesis;GO:0043161|proteasome-mediated ubiquitin-dependent protein catabolic process	.	GO:0005829|cytosol;GO:0000502|proteasome complex;GO:0005838|proteasome regulatory particle	map03050|Proteasome;map05169|Epstein-Barr virus infection	K03038|PSMD7, RPN8; 26S proteasome regulatory subunit N8
TRINITY_DN40310_c1_g1	41.3228	37.2562	38.3037	117.667	104.575	117.787	76.0829	82.3265	90.1591	gi|747098221|ref|XM_011098808.1|	gi|747098222|ref|XP_011097110.1|	PF00890.23	FAD_binding_2	COG1053	GO:0009061|anaerobic respiration;GO:0006121|mitochondrial electron transport, succinate to ubiquinone;GO:0006099|tricarboxylic acid cycle	.	GO:0005618|cell wall;GO:0005749|mitochondrial respiratory chain complex II, succinate dehydrogenase complex (ubiquinone);GO:0005739|mitochondrion;GO:0045273|respiratory chain complex II	map01200|Carbon metabolism;map00020|Citrate cycle (TCA cycle);map00190|Oxidative phosphorylation;map01120|Microbial metabolism in diverse environments;map04932|Non-alcoholic fatty liver disease (NAFLD);map01110|Biosynthesis of secondary metabolites;map01100|Metabolic pathways;map05010|Alzheimer's disease;map05016|Huntington's disease;map05012|Parkinson's disease;map01130|Biosynthesis of antibioti…	K00234|SDHA, SDH1; succinate dehydrogenase (ubiquinone) flavoprotein subunit [EC:1.3.5.1];K00234|SDHA, SDH1; succinate dehydrogenase (ubiquinone) flavoprotein subunit [EC:1.3.5.1]
TRINITY_DN41275_c1_g2	1.79618	0.550772	0.849387	0.0842135	0.165817	0.375436	0.0836718	0.241055	0.194106	gi|747082692|ref|XR_848455.1|	gi|747082691|ref|XP_011088682.1|	PF07714.16	Pkinase_Tyr	ENOG410YDRD	GO:0009742|brassinosteroid mediated signaling pathway;GO:0007166|cell surface receptor signaling pathway;GO:0006468|protein phosphorylation;GO:0009737|response to abscisic acidGO:0006468|protein phosphorylation	.	GO:0016020|membrane;GO:0005886|plasma membrane;GO:0009506|plasmodesma;GO:0005773|vacuole	map04075|Plant hormone signal transduction	K14500|BSK; BR-signaling kinase [EC:2.7.11.1]
TRINITY_DN8097_c0_g1	0	0.0623737	0	0.467313	1.64311	0.859796	3.88028	1.46505	1.1079	gi|758204694|ref|XM_011326405.1|	gi|751353802|gb|KIL91524.1|	PF16113.4	ECH_2	COG1024	GO:0006635|fatty acid beta-oxidation;GO:0006552|leucine catabolic processGO:0008152|metabolic process	.	GO:0005739|mitochondrion	map00280|Valine, leucine and isoleucine degradation;map01100|Metabolic pathways	K05607|AUH; methylglutaconyl-CoA hydratase [EC:4.2.1.18]
TRINITY_DN32864_c0_g6	0	0	0	0.119477	0.882191	2.60405	0.237417	1.99497	0	gi|636610926|ref|XM_008038407.1|	gi|336268316|ref|XP_003348923.1|	PF03931.14	Skp1_POZ	COG5201	GO:0016567|protein ubiquitination;GO:0030587|sorocarp development;GO:0006511|ubiquitin-dependent protein catabolic processGO:0006511|ubiquitin-dependent protein catabolic process	.	GO:0005938|cell cortex;GO:0005737|cytoplasm;GO:0005634|nucleus	map04141|Protein processing in endoplasmic reticulum;map04310|Wnt signaling pathway;map04350|TGF-beta signaling pathway;map04110|Cell cycle;map04111|Cell cycle - yeast;map04114|Oocyte meiosis;map04120|Ubiquitin mediated proteolysis;map04710|Circadian rhythm;map05168|Herpes simplex infection	K03094|SKP1, CBF3D; S-phase kinase-associated protein 1
TRINITY_DN38782_c0_g2	0.0743945	0	0.0540264	1.99664	3.11005	2.76744	1.1642	0.70658	1.71985	gi|698482171|ref|XM_009789723.1|	gi|747059961|ref|XP_011076386.1|	PF08263.11	LRRNT_2	COG4886	GO:0051301|cell division;GO:0010067|procambium histogenesis;GO:0010223|secondary shoot formation;GO:0001944|vasculature development;GO:0010089|xylem developmentGO:0006468|protein phosphorylation	.	GO:0016021|integral component of membrane;GO:0005886|plasma membrane	.	.
TRINITY_DN23624_c0_g1	0.0342482	0	0.0663241	1.93328	9.2787	2.56514	19.7573	16.5358	6.17484	gi|758205075|ref|XM_011326591.1|	gi|751353938|gb|KIL91660.1|	PF00241.19	Cofilin_ADF	ENOG41122P5	GO:0030042|actin filament depolymerization;GO:0007049|cell cycle;GO:0051301|cell division	.	GO:0015629|actin cytoskeleton;GO:0005737|cytoplasm;GO:0016363|nuclear matrixGO:0005622|intracellular	map05133|Pertussis;map04360|Axon guidance;map04666|Fc gamma R-mediated phagocytosis;map04810|Regulation of actin cytoskeleton	K05765|CFL; cofilin
TRINITY_DN30414_c0_g1	0.695392	0.561363	0.673339	1.60221	2.36608	2.08335	1.26855	1.38543	1.4772	gi|848918134|ref|XM_013000903.1|	gi|747052939|ref|XP_011072606.1|	PF06200.13	tify	ENOG410ZDCD	GO:0006952|defense response;GO:1903507|negative regulation of nucleic acid-templated transcription;GO:0031347|regulation of defense response;GO:2000022|regulation of jasmonic acid mediated signaling pathway;GO:0006355|regulation of transcription, DNA-templated;GO:0009753|response to jasmonic acid;GO:0009611|response to wounding;GO:0006351|transcription, DNA-templated	.	GO:0005634|nucleus	map04075|Plant hormone signal transduction	K13464|JAZ; jasmonate ZIM domain-containing protein
TRINITY_DN11804_c0_g1	0	0.111842	0.229975	3.53132	3.18197	4.50652	2.73552	15.0195	2.09694	gi|566157970|ref|XM_002301207.2|	gi|669150452|ref|XP_008610788.1|	PF16205.4	Ribosomal_S17_N	COG0186	GO:0001649|osteoblast differentiation;GO:0006412|translationGO:0006412|translation	.	GO:0022627|cytosolic small ribosomal subunit;GO:0070062|extracellular exosome;GO:0031012|extracellular matrix;GO:0005925|focal adhesion;GO:0016020|membrane;GO:0005730|nucleolusGO:0005622|intracellular;GO:0005840|ribosome	map03010|Ribosome	K02949|RP-S11e, RPS11; small subunit ribosomal protein S11e
TRINITY_DN38946_c0_g3	20.0101	24.5124	20.5949	5.81843	5.5894	7.68576	5.60582	5.11422	10.5338	gi|747067575|ref|XM_011082213.1|	gi|747067574|ref|XP_011080514.1|	PF04873.12	EIN3	ENOG4110EBS	GO:0071281|cellular response to iron ion;GO:0042742|defense response to bacterium;GO:0009873|ethylene-activated signaling pathway;GO:0006355|regulation of transcription, DNA-templated;GO:0009723|response to ethylene;GO:0001666|response to hypoxia;GO:0010182|sugar mediated signaling pathway;GO:0006351|transcription, DNA-templated	.	GO:0005634|nucleus	map04075|Plant hormone signal transduction	K14514|EIN3; ethylene-insensitive protein 3
TRINITY_DN34379_c0_g1	0	0.0296806	0	0.921253	4.50361	1.16446	8.20639	21.5812	2.5774	gi|517318535|emb|HF679028.1|	gi|751354444|gb|KIL92166.1|	PF03659.13	Glyco_hydro_71	ENOG4111H6V	GO:0008152|metabolic process	.	GO:0005576|extracellular region	.	K08254|E3.2.1.59; glucan endo-1,3-alpha-glucosidase [EC:3.2.1.59]
TRINITY_DN31979_c0_g2	0.625452	0.392703	0.302808	2.34674	2.03451	1.73501	0.626413	1.03602	2.09904	gi|972781146|ref|NM_001318671.1|	gi|409893144|gb|AFV46211.1|	PF02347.15	GDC-P	COG0403	GO:0006546|glycine catabolic processGO:0006546|glycine catabolic process;GO:0055114|oxidation-reduction process	.	GO:0005739|mitochondrion	map01200|Carbon metabolism;map00630|Glyoxylate and dicarboxylate metabolism;map00260|Glycine, serine and threonine metabolism;map01110|Biosynthesis of secondary metabolites;map01100|Metabolic pathways;map01130|Biosynthesis of antibiotics	K00281|GLDC, gcvP; glycine dehydrogenase [EC:1.4.4.2]
TRINITY_DN16090_c0_g2	0	0	0	0.127005	0.343851	0.440383	1.19879	0.242362	0.644022	gi|302910987|ref|XM_003050348.1|	gi|751353409|gb|KIL91131.1|	PF04042.15	DNA_pol_E_B	COG1311	GO:0006974|cellular response to DNA damage stimulus;GO:0006271|DNA strand elongation involved in DNA replicationGO:0006260|DNA replication	.	GO:0043625|delta DNA polymerase complex	map03030|DNA replication;map03410|Base excision repair;map03430|Mismatch repair;map03420|Nucleotide excision repair;map00240|Pyrimidine metabolism;map03440|Homologous recombination;map05166|HTLV-I infection;map01100|Metabolic pathways;map00230|Purine metabolism	K02328|POLD2; DNA polymerase delta subunit 2
TRINITY_DN28960_c0_g1	0	0	0	0.385039	1.6246	1.14438	0.60117	2.15182	0.304282	gi|551650955|ref|XM_005828203.1|	gi|449461527|ref|XP_004148493.1|	PF01597.18	GCV_H	COG0509	GO:0019464|glycine decarboxylation via glycine cleavage system	.	GO:0005960|glycine cleavage complex	map00260|Glycine, serine and threonine metabolism;map01100|Metabolic pathways;map00630|Glyoxylate and dicarboxylate metabolism;map01110|Biosynthesis of secondary metabolites;map01130|Biosynthesis of antibiotics	K02437|gcvH, GCSH; glycine cleavage system H protein
TRINITY_DN35861_c0_g5	0.290377	0.32104	0.256719	1.75624	1.36568	2.0551	0.986271	1.31142	1.27893	gi|747042601|ref|XM_011081061.1|	gi|848847854|ref|XP_012832491.1|	PF01363.20	FYVE	COG0459	GO:0010256|endomembrane system organization;GO:0009555|pollen development;GO:0042147|retrograde transport, endosome to Golgi;GO:0090332|stomatal closure;GO:0007033|vacuole organization	.	GO:0005829|cytosol;GO:0005768|endosome;GO:0010008|endosome membrane;GO:0005739|mitochondrion	map00562|Inositol phosphate metabolism;map04070|Phosphatidylinositol signaling system;map04145|Phagosome;map04810|Regulation of actin cytoskeleton	K00921|PIKFYVE, FAB1; 1-phosphatidylinositol-3-phosphate 5-kinase [EC:2.7.1.150]
TRINITY_DN13692_c0_g1	0	0	0	0.191872	0.69263	0.47522	0.444822	2.25791	0.176901	gi|758190577|ref|XM_011319366.1|	gi|751352547|gb|KIL90269.1|	PF00171.21	Aldedh	ENOG410XNP1	GO:0009083|branched-chain amino acid catabolic process;GO:0050873|brown fat cell differentiation;GO:0006210|thymine catabolic process;GO:0019859|thymine metabolic process;GO:0006574|valine catabolic process;GO:0006573|valine metabolic processGO:0008152|metabolic process;GO:0055114|oxidation-reduction process	.	GO:0070062|extracellular exosome;GO:0005759|mitochondrial matrix;GO:0005739|mitochondrion;GO:0005654|nucleoplasm	map00562|Inositol phosphate metabolism;map00280|Valine, leucine and isoleucine degradation;map01200|Carbon metabolism;map00640|Propanoate metabolism;map00410|beta-Alanine metabolism;map01100|Metabolic pathways	K00140|mmsA, iolA, ALDH6A1; malonate-semialdehyde dehydrogenase (acetylating) / methylmalonate-semialdehyde dehydrogenase [EC:1.2.1.18 1.2.1.27]
TRINITY_DN36551_c0_g2	25.5191	22.8985	24.7827	61.1192	59.1252	64.7648	72.348	50.6344	54.1092	gi|747079013|ref|XM_011088388.1|	gi|747079014|ref|XP_011086690.1|	PF00227.25	Proteasome	COG0638	GO:0051603|proteolysis involved in cellular protein catabolic processGO:0051603|proteolysis involved in cellular protein catabolic process	.	GO:0005737|cytoplasm;GO:0005634|nucleus;GO:0000502|proteasome complex;GO:0005839|proteasome core complexGO:0005839|proteasome core complex	map03050|Proteasome	K02739|PSMB7; 20S proteasome subunit beta 2 [EC:3.4.25.1]
TRINITY_DN27694_c0_g1	0	0	0	0.451291	2.87084	0.928579	0.344914	3.0473	0.640118	gi|676393814|ref|XM_009041937.1|	gi|669150520|ref|XP_008610822.1|	PF03871.13	RNA_pol_Rpb5_N	COG2012	GO:0006360|transcription from RNA polymerase I promoter;GO:0006366|transcription from RNA polymerase II promoter;GO:0006383|transcription from RNA polymerase III promoterGO:0006351|transcription, DNA-templated	.	GO:0005736|DNA-directed RNA polymerase I complex;GO:0005665|DNA-directed RNA polymerase II, core complex;GO:0005666|DNA-directed RNA polymerase III complexGO:0005634|nucleus	map03020|RNA polymerase;map04623|Cytosolic DNA-sensing pathway;map00240|Pyrimidine metabolism;map05169|Epstein-Barr virus infection;map01100|Metabolic pathways;map05016|Huntington's disease;map00230|Purine metabolism	K03013|RPB5, POLR2E; DNA-directed RNA polymerases I, II, and III subunit RPABC1
TRINITY_DN35935_c0_g1	22.3438	20.9535	21.7047	6.14265	5.83402	5.84688	4.64317	5.1025	7.7288	gi|747090517|ref|XM_011094649.1|	gi|747090518|ref|XP_011092951.1|	PF00348.16	polyprenyl_synt	COG0142	GO:0043693|monoterpene biosynthetic processGO:0008299|isoprenoid biosynthetic process	.	GO:0009507|chloroplast;GO:0009535|chloroplast thylakoid membrane;GO:0042651|thylakoid membrane	map00900|Terpenoid backbone biosynthesis;map01100|Metabolic pathways;map01110|Biosynthesis of secondary metabolites;map01130|Biosynthesis of antibiotics	K13789|GGPS; geranylgeranyl diphosphate synthase, type II [EC:2.5.1.1 2.5.1.10 2.5.1.29]
TRINITY_DN35351_c1_g4	20.9812	19.4071	19.7465	4.43263	4.87984	5.40416	3.26042	3.61464	3.63532	gi|747100484|ref|XM_011100029.1|	gi|747100485|ref|XP_011098331.1|	PF08659.9	KR	COG1028	GO:0015995|chlorophyll biosynthetic process;GO:0009640|photomorphogenesis;GO:0015979|photosynthesis;GO:0009723|response to ethylene;GO:0009647|skotomorphogenesis	.	GO:0009507|chloroplast;GO:0009941|chloroplast envelope;GO:0009534|chloroplast thylakoid	map00860|Porphyrin and chlorophyll metabolism;map01100|Metabolic pathways;map01110|Biosynthesis of secondary metabolites	K00218|E1.3.1.33, por; protochlorophyllide reductase [EC:1.3.1.33]
TRINITY_DN10166_c0_g1	0	0	0.0116099	0.120863	0.928126	0.574749	2.29364	1.85667	1.09204	gi|758211599|ref|XM_011329665.1|	gi|751354868|gb|KIL92590.1|	PF01602.19	Adaptin_N	COG5096	GO:0031152|aggregation involved in sorocarp development;GO:0033298|contractile vacuole organization;GO:0006971|hypotonic response;GO:0006886|intracellular protein transport;GO:0000281|mitotic cytokinesis;GO:0016192|vesicle-mediated transportGO:0006886|intracellular protein transport;GO:0016192|vesicle-mediated transport	.	GO:0030121|AP-1 adaptor complex;GO:0030122|AP-2 adaptor complex;GO:0030132|clathrin coat of coated pitGO:0030117|membrane coat	map04142|Lysosome	K12392|AP1B1; AP-1 complex subunit beta-1
TRINITY_DN42992_c0_g1	0	0	0	0	0.322422	1.23291	0.32539	0.999934	0.181166	gi|255938785|ref|XM_002560117.1|	gi|544216048|ref|XP_005538169.1|	PF00702.25	Hydrolase	COG0474	GO:0006754|ATP biosynthetic process;GO:0015992|proton transport	.	GO:0016021|integral component of membrane;GO:0016020|membrane;GO:0005886|plasma membrane	map00190|Oxidative phosphorylation	K01535|E3.6.3.6; H+-transporting ATPase [EC:3.6.3.6]
TRINITY_DN31285_c2_g8	0	0.034322	0	1.68981	4.84622	1.6559	9.0882	9.91932	6.62133	gi|32993898|dbj|AK108689.1|	gi|751349072|gb|KIL86794.1|	PF00171.21	Aldedh	COG1012	GO:0009450|gamma-aminobutyric acid catabolic process;GO:0006540|glutamate decarboxylation to succinate;GO:0006807|nitrogen compound metabolic processGO:0008152|metabolic process;GO:0055114|oxidation-reduction process	.	GO:0005737|cytoplasm	map00650|Butanoate metabolism;map00250|Alanine, aspartate and glutamate metabolism;map00310|Lysine degradation;map01100|Metabolic pathways;map00350|Tyrosine metabolism;map01120|Microbial metabolism in diverse environments;map00030|Pentose phosphate pathway;map01200|Carbon metabolism;map00010|Glycolysis / Gluconeogenesis	K00135|gabD; succinate-semialdehyde dehydrogenase / glutarate-semialdehyde dehydrogenase [EC:1.2.1.16 1.2.1.79 1.2.1.20]
TRINITY_DN31630_c2_g3	7.04894	5.76008	6.27334	67.7632	50.5621	70.601	25.4359	32.1036	41.1849	gi|731349339|ref|XM_010687642.1|	gi|747062027|ref|XP_011077504.1|	PF03106.14	WRKY	ENOG4112BTF	GO:0009738|abscisic acid-activated signaling pathway;GO:0009740|gibberellic acid mediated signaling pathway;GO:0009788|negative regulation of abscisic acid-activated signaling pathway;GO:0009938|negative regulation of gibberellic acid mediated signaling pathway;GO:0045893|positive regulation of transcription, DNA-templated;GO:0009737|response to abscisic acid;GO:0009739|response to gibberellin;GO…	.	GO:0005634|nucleus	map04626|Plant-pathogen interaction	K13424|WRKY33; WRKY transcription factor 33
TRINITY_DN35411_c3_g1	9.79018	8.59314	10.0805	20.1881	19.8299	20.0459	17.463	19.9468	14.1016	gi|747060313|ref|XM_011078281.1|	gi|747060314|ref|XP_011076583.1|	PF01210.22	NAD_Gly3P_dh_N	COG0240	GO:0005975|carbohydrate metabolic process;GO:0046168|glycerol-3-phosphate catabolic process;GO:0045017|glycerolipid biosynthetic process;GO:0046486|glycerolipid metabolic process;GO:0006650|glycerophospholipid metabolic process;GO:0008654|phospholipid biosynthetic process;GO:0009627|systemic acquired resistanceGO:0046168|glycerol-3-phosphate catabolic process;GO:0055114|oxidation-reduction proces…	.	GO:0009941|chloroplast envelope;GO:0009331|glycerol-3-phosphate dehydrogenase complex	map01110|Biosynthesis of secondary metabolites;map00564|Glycerophospholipid metabolism	K00006|GPD1; glycerol-3-phosphate dehydrogenase (NAD+) [EC:1.1.1.8]
TRINITY_DN37617_c1_g3	21.9296	20.449	19.2895	40.3262	43.3643	42.9326	37.5116	35.0313	36.8264	gi|747092112|ref|XM_011095507.1|	gi|604311877|gb|EYU25871.1|	PF01370.20	Epimerase	COG0451	GO:0033320|UDP-D-xylose biosynthetic process	.	GO:0005737|cytoplasm	map01100|Metabolic pathways;map00500|Starch and sucrose metabolism;map00520|Amino sugar and nucleotide sugar metabolism	K08678|UXS1, uxs; UDP-glucuronate decarboxylase [EC:4.1.1.35]
TRINITY_DN14977_c0_g1	0	0	0	0.372312	0.733086	0.553275	3.20595	1.39136	1.00118	gi|685872976|ref|XM_009265246.1|	gi|751349040|gb|KIL86762.1|	PF05182.12	Fip1	COG5213	GO:0006397|mRNA processing	.	GO:0005634|nucleus	map03015|mRNA surveillance pathway	K14405|FIP1L1, FIP1; pre-mRNA 3'-end-processing factor FIP1
TRINITY_DN42222_c2_g5	88.3145	87.1923	85.0005	26.1038	22.0423	24.2983	27.3263	31.0729	31.4091	gi|1001015222|gb|KU700102.1|	gi|1001016978|gb|AML78733.1|	PF01344.24	Kelch_1	ENOG410XRGE	GO:0009908|flower development;GO:0016567|protein ubiquitination;GO:0018298|protein-chromophore linkage;GO:0048511|rhythmic process	.	GO:0005737|cytoplasm;GO:0005634|nucleus	map04712|Circadian rhythm - plant	K12115|ZTL; clock-associated PAS protein ZTL
TRINITY_DN37377_c0_g1	0.0188303	0.0709378	0.00911655	12.8598	12.9035	12.0445	3.80013	2.0737	4.88256	gi|747086742|ref|XM_011092583.1|	gi|747086743|ref|XP_011090885.1|	PF01156.18	IU_nuc_hydro	COG1957	GO:0015949|nucleobase-containing small molecule interconversion;GO:0006206|pyrimidine nucleobase metabolic process	.	GO:0005737|cytoplasm	.	K01250|rihA; pyrimidine-specific ribonucleoside hydrolase [EC:3.2.-.-]
TRINITY_DN32451_c0_g1	0.365718	0.413322	0.53118	10.5619	11.0333	8.54622	7.80177	6.77112	9.56779	gi|747094523|ref|XM_011096800.1|	gi|747094524|ref|XP_011095102.1|	PF00202.20	Aminotran_3	COG0160	GO:0043562|cellular response to nitrogen levels;GO:0009853|photorespiration	.	GO:0005739|mitochondrion	map00260|Glycine, serine and threonine metabolism;map00250|Alanine, aspartate and glutamate metabolism;map01100|Metabolic pathways;map00270|Cysteine and methionine metabolism;map01110|Biosynthesis of secondary metabolites	K00827|AGXT2; alanine-glyoxylate transaminase / (R)-3-amino-2-methylpropionate-pyruvate transaminase [EC:2.6.1.44 2.6.1.40]
TRINITY_DN32068_c0_g1	0	0.317786	0	3.69282	24.2054	25.6093	4.82772	43.3018	1.65754	gi|148646862|gb|EF411216.1|	gi|1000773285|gb|KXN65055.1|	PF00687.20	Ribosomal_L1	COG0081	GO:0002181|cytoplasmic translation;GO:0000470|maturation of LSU-rRNA	.	GO:0022625|cytosolic large ribosomal subunit	map03010|Ribosome	K02865|RP-L10Ae, RPL10A; large subunit ribosomal protein L10Ae
TRINITY_DN37191_c0_g2	0.948815	1.48933	4.52402	0.0144913	0	0.0574261	0.0863884	0	0.0267211	gi|596692279|ref|XM_007280905.1|	gi|530461819|gb|EQB44847.1|	PF00456.20	Transketolase_N	COG0021	GO:0008152|metabolic process	.	GO:0005829|cytosol;GO:0005634|nucleus	map00030|Pentose phosphate pathway;map01200|Carbon metabolism;map01230|Biosynthesis of amino acids;map00710|Carbon fixation in photosynthetic organisms;map01110|Biosynthesis of secondary metabolites;map01100|Metabolic pathways;map01120|Microbial metabolism in diverse environments;map01051|Biosynthesis of ansamycins;map01130|Biosynthesis of antibiotics	K00615|E2.2.1.1, tktA, tktB; transketolase [EC:2.2.1.1]
TRINITY_DN39960_c0_g2	3.08991	2.58008	2.67319	5.23396	5.39522	5.2383	5.63631	6.39308	5.7433	gi|747043144|ref|XM_011083992.1|	gi|747043145|ref|XP_011082294.1|	PF00587.24	tRNA-synt_2b	COG0172	GO:0009658|chloroplast organization;GO:0007005|mitochondrion organization;GO:0048481|plant ovule development;GO:0097056|selenocysteinyl-tRNA(Sec) biosynthetic process;GO:0006434|seryl-tRNA aminoacylationGO:0006418|tRNA aminoacylation for protein translation	.	GO:0009507|chloroplast;GO:0005739|mitochondrion	map00970|Aminoacyl-tRNA biosynthesis	K01875|SARS, serS; seryl-tRNA synthetase [EC:6.1.1.11]
TRINITY_DN34402_c0_g1	6.28917	7.38405	7.94668	47.1633	45.4249	43.7674	37.3411	36.8088	45.8159	gi|848862099|ref|XM_012976391.1|	gi|747094460|ref|XP_011095066.1|	PF10604.8	Polyketide_cyc2	ENOG4111MYF	GO:0009738|abscisic acid-activated signaling pathwayGO:0006952|defense response;GO:0009607|response to biotic stimulus	.	GO:0005737|cytoplasm;GO:0005634|nucleus;GO:0005886|plasma membrane	map04075|Plant hormone signal transduction	K14496|PYL; abscisic acid receptor PYR/PYL family
TRINITY_DN37599_c0_g1	1.42504	2.30675	6.25243	0	0	0	0	0	0	gi|985625292|gb|CP014245.1|	gi|355754493|gb|AET06143.1|	PF00240.22	ubiquitin	COG5272	GO:0006511|ubiquitin-dependent protein catabolic process	.	GO:0005737|cytoplasm;GO:0005634|nucleus	map03320|PPAR signaling pathway	K08770|UBC; ubiquitin C
TRINITY_DN40966_c1_g2	1.66023	2.06016	1.87912	10.2448	8.05992	12.5469	7.85325	6.99139	11.812	gi|778705182|ref|XM_004135421.2|	gi|747078591|ref|XP_011086462.1|	PF02181.22	FH2	ENOG410YCG5	GO:0045010|actin nucleation;GO:0009932|cell tip growth	.	GO:0005911|cell-cell junction;GO:0016021|integral component of membrane;GO:0005886|plasma membrane	.	.
TRINITY_DN2048_c0_g1	0	0	0	0.327399	0.78279	0.324354	1.98661	1.78506	0.776192	gi|302897324|ref|XM_003047495.1|	gi|751352852|gb|KIL90574.1|	PF12894.6	ANAPC4_WD40	ENOG410XQ8I	GO:0031145|anaphase-promoting complex-dependent catabolic process;GO:0007049|cell cycle;GO:0051301|cell division;GO:0006281|DNA repair;GO:0031572|G2 DNA damage checkpoint;GO:0070306|lens fiber cell differentiation;GO:0090344|negative regulation of cell aging;GO:0008284|positive regulation of cell proliferation;GO:0045732|positive regulation of protein catabolic process;GO:1904668|positive regulat…	.	GO:0005680|anaphase-promoting complex;GO:0031965|nuclear membrane;GO:0005654|nucleoplasm	map04110|Cell cycle;map04111|Cell cycle - yeast;map04914|Progesterone-mediated oocyte maturation;map04120|Ubiquitin mediated proteolysis	K03364|CDH1; cell division cycle 20-like protein 1, cofactor of APC complex
TRINITY_DN20505_c0_g1	2.28835	1.74975	2.08414	4.27082	5.2839	4.52524	4.56103	2.78929	4.04285	gi|747063230|ref|XM_011079852.1|	gi|747063231|ref|XP_011078154.1|	PF14520.5	HHH_5	COG0468	GO:0070192|chromosome organization involved in meiotic cell cycle;GO:0000730|DNA recombinase assembly;GO:0006312|mitotic recombination;GO:1990426|mitotic recombination-dependent replication fork processing;GO:0007131|reciprocal meiotic recombination;GO:0006355|regulation of transcription, DNA-templated;GO:0010332|response to gamma radiation;GO:0010212|response to ionizing radiation;GO:0042148|str…	.	GO:0000794|condensed nuclear chromosome;GO:0005654|nucleoplasm	map05212|Pancreatic cancer;map03440|Homologous recombination;map03460|Fanconi anemia pathway;map05200|Pathways in cancer;map05212|Pancreatic cancer;map03440|Homologous recombination;map03460|Fanconi anemia pathway;map05200|Pathways in cancer	K04482|RAD51; DNA repair protein RAD51;K04482|RAD51; DNA repair protein RAD51
TRINITY_DN22587_c0_g1	0	0	0	0.0480369	0.718846	0.295059	1.71821	2.31004	0.708618	gi|734680938|ref|XM_010762403.1|	gi|751357564|gb|KIL95286.1|	PF00654.19	Voltage_CLC	COG0038	GO:0006821|chloride transport;GO:0006811|ion transportGO:0006821|chloride transport;GO:0055085|transmembrane transport	.	GO:0016324|apical plasma membrane;GO:0005769|early endosome;GO:0031901|early endosome membrane;GO:0005794|Golgi apparatus;GO:0060077|inhibitory synapse;GO:0016021|integral component of membrane;GO:0005887|integral component of plasma membrane;GO:0005622|intracellular;GO:0005770|late endosome;GO:0031902|late endosome membrane;GO:0016020|membrane;GO:0005886|plasma membrane;GO:0045202|synapse;GO:000…	.	K05012|CLCN3_4_5; chloride channel 3/4/5
TRINITY_DN36200_c0_g2	42.6937	69.5247	50.2587	201.226	183.083	202.368	90.1842	96.6106	121.396	gi|848896207|ref|XM_012992707.1|	gi|747078836|ref|XP_011086595.1|	PF08442.9	ATP-grasp_2	COG0045	GO:0006629|lipid metabolic process	.	GO:0005829|cytosol	map00020|Citrate cycle (TCA cycle);map00720|Carbon fixation pathways in prokaryotes;map01110|Biosynthesis of secondary metabolites;map01100|Metabolic pathways;map01120|Microbial metabolism in diverse environments;map01130|Biosynthesis of antibiotics	K01648|ACLY; ATP citrate (pro-S)-lyase [EC:2.3.3.8]
TRINITY_DN30663_c1_g1	0	0	0	0.412347	1.5926	1.5712	0.913934	2.63301	0.409416	gi|930146985|ref|XM_014318424.1|	gi|384499297|gb|EIE89788.1|	PF00149.27	Metallophos	COG0639	GO:0031034|myosin filament assembly	.	GO:0005829|cytosol;GO:0016607|nuclear speck;GO:0000159|protein phosphatase type 2A complex	map04071|Sphingolipid signaling pathway;map04530|Tight junction;map04152|AMPK signaling pathway;map04391|Hippo signaling pathway - fly;map04114|Oocyte meiosis;map04151|PI3K-Akt signaling pathway;map05142|Chagas disease (American trypanosomiasis);map04350|TGF-beta signaling pathway;map04113|Meiosis - yeast;map04111|Cell cycle - yeast;map05160|Hepatitis C;map04261|Adrenergic signaling in cardiomyoc…	K04382|PPP2C; serine/threonine-protein phosphatase 2A catalytic subunit [EC:3.1.3.16]
TRINITY_DN35777_c0_g1	8.70717	9.10075	9.74902	33.7883	29.5114	33.1317	23.7057	30.1403	27.8011	gi|823233280|ref|XR_001126805.1|	gi|747096079|ref|XP_011095943.1|	PF00076.21	RRM_1	ENOG410YA8Z	GO:0006397|mRNA processing;GO:0051028|mRNA transport;GO:1901000|regulation of response to salt stress;GO:2000070|regulation of response to water deprivation;GO:0008380|RNA splicing;GO:0010228|vegetative to reproductive phase transition of meristem	.	GO:0005829|cytosol;GO:0005634|nucleus;GO:0005681|spliceosomal complex	map03015|mRNA surveillance pathway	K14411|MSI; RNA-binding protein Musashi
TRINITY_DN31435_c0_g1	7.42655	4.72778	7.06157	1.0782	0.96499	1.82074	0.340856	0.257189	3.17423	gi|971578013|ref|XM_006362624.2|	gi|747059757|ref|XP_011076276.1|	PF05922.15	Inhibitor_I9	COG1404	GO:0006508|proteolysis	.	GO:0005576|extracellular region	.	.
TRINITY_DN41997_c0_g3	3.85728	3.6695	4.73471	19.0876	15.4472	15.953	5.22899	6.63289	11.0079	gi|747056941|ref|XM_011076449.1|	gi|747056942|ref|XP_011074751.1|	PF14569.5	zf-UDP	COG1215	GO:0016049|cell growth;GO:0071555|cell wall organization;GO:0030244|cellulose biosynthetic process;GO:0043622|cortical microtubule organization;GO:0009833|plant-type primary cell wall biogenesis	.	GO:0010330|cellulose synthase complex;GO:0005794|Golgi apparatus;GO:0005887|integral component of plasma membrane;GO:0016020|membrane;GO:0005886|plasma membrane	.	K10999|CESA; cellulose synthase A [EC:2.4.1.12]
TRINITY_DN41342_c0_g4	1.33106	0.835731	0.0613736	0	0	0	0	0	0	gi|778689337|ref|XM_011654639.1|	gi|848859890|ref|XP_012830814.1|	PF00561.19	Abhydrolase_1	COG1011	GO:0019439|aromatic compound catabolic process;GO:0046839|phospholipid dephosphorylation;GO:0009636|response to toxic substance	.	GO:0005777|peroxisome	map00590|Arachidonic acid metabolism;map01100|Metabolic pathways;map01120|Microbial metabolism in diverse environments;map00625|Chloroalkane and chloroalkene degradation;map04146|Peroxisome	K08726|EPHX2; soluble epoxide hydrolase / lipid-phosphate phosphatase [EC:3.3.2.10 3.1.3.76]
TRINITY_DN35148_c0_g1	21.2767	21.1069	22.6953	7.35769	8.1571	8.8711	6.36709	8.23495	10.3842	gi|723744901|ref|XM_004250883.2|	gi|747085167|ref|XP_011090028.1|	PF00069.24	Pkinase	ENOG410XRMJ	GO:0009738|abscisic acid-activated signaling pathway;GO:0035556|intracellular signal transduction;GO:0018105|peptidyl-serine phosphorylation;GO:0046777|protein autophosphorylationGO:0006468|protein phosphorylation	.	GO:0005737|cytoplasm;GO:0005634|nucleus;GO:0005886|plasma membrane	map04626|Plant-pathogen interaction;map05145|Toxoplasmosis	K13412|CPK; calcium-dependent protein kinase [EC:2.7.11.1]
TRINITY_DN31348_c0_g1	19.6707	21.9307	22.0068	54.8765	50.1483	56.1714	42.3303	45.176	48.9641	gi|747073960|ref|XM_011085659.1|	gi|747073961|ref|XP_011083961.1|	PF04086.12	SRP-alpha_N	COG0552	GO:0045047|protein targeting to ER;GO:0006614|SRP-dependent cotranslational protein targeting to membraneGO:0006886|intracellular protein transport	.	GO:0005789|endoplasmic reticulum membrane;GO:0005785|signal recognition particle receptor complexGO:0005785|signal recognition particle receptor complex	map03060|Protein export	K13431|SRPR; signal recognition particle receptor subunit alpha
TRINITY_DN18429_c0_g1	0.680266	1.52161	2.30542	10.8858	20.8014	18.4697	19.9709	15.3755	17.0698	gi|764511900|ref|XM_004287735.2|	gi|698468620|ref|XP_009783395.1|	PF03931.14	Skp1_POZ	COG5201	GO:0016567|protein ubiquitination;GO:0006511|ubiquitin-dependent protein catabolic processGO:0006511|ubiquitin-dependent protein catabolic process	.	GO:0005737|cytoplasm;GO:0005730|nucleolus;GO:0005634|nucleus;GO:0019005|SCF ubiquitin ligase complex	map04141|Protein processing in endoplasmic reticulum;map04310|Wnt signaling pathway;map04350|TGF-beta signaling pathway;map04110|Cell cycle;map04111|Cell cycle - yeast;map04114|Oocyte meiosis;map04120|Ubiquitin mediated proteolysis;map04710|Circadian rhythm;map05168|Herpes simplex infection	K03094|SKP1, CBF3D; S-phase kinase-associated protein 1
TRINITY_DN24943_c0_g1	0.0519608	0.0489369	0.050313	0.471398	1.52119	0.518904	2.47193	2.42382	0.482906	gi|685851854|ref|XM_009254685.1|	gi|751351234|gb|KIL88956.1|	PF00756.19	Esterase	COG0627	GO:0046294|formaldehyde catabolic process	.	GO:0031410|cytoplasmic vesicle	map01200|Carbon metabolism;map01120|Microbial metabolism in diverse environments;map00680|Methane metabolism	K01070|frmB, ESD, fghA; S-formylglutathione hydrolase [EC:3.1.2.12]
TRINITY_DN39116_c0_g4	2.26078	0.549476	0.635541	1.39675	5.31951	8.19335	3.28683	14.6247	5.28663	gi|727619104|ref|XM_010481937.1|	gi|695047511|ref|XP_009411637.1|	PF00025.20	Arf	ENOG410YIKI	GO:0006886|intracellular protein transport;GO:0016192|vesicle-mediated transport	.	GO:0005783|endoplasmic reticulum;GO:0005794|Golgi apparatus;GO:0005886|plasma membrane	map04141|Protein processing in endoplasmic reticulum;map05134|Legionellosis	K07953|SAR1; GTP-binding protein SAR1 [EC:3.6.5.-]
TRINITY_DN35178_c4_g2	3.79713	2.82215	2.9015	0.876193	1.06692	0.571082	0.75601	0.880016	1.06293	gi|731411471|ref|XM_002263166.3|	gi|747089354|ref|XP_011092310.1|	PF13593.5	SBF_like	COG0385	GO:0006849|plasma membrane pyruvate transport	.	GO:0009941|chloroplast envelope;GO:0009534|chloroplast thylakoid;GO:0016021|integral component of membraneGO:0016020|membrane	.	K03453|TC.BASS; bile acid:Na+ symporter, BASS family
TRINITY_DN24363_c0_g1	0	0	0	0.333795	0.788694	1.32276	0.0663296	1.14656	0.1231	gi|684171580|ref|XM_009161412.1|	gi|743924653|ref|XP_011006452.1|	PF01557.17	FAA_hydrolase	COG0179	GO:0008152|metabolic processGO:0008152|metabolic process	.	GO:0005829|cytosol;GO:0005743|mitochondrial inner membrane;GO:0005739|mitochondrion;GO:0005654|nucleoplasm	map00350|Tyrosine metabolism;map01100|Metabolic pathways;map01120|Microbial metabolism in diverse environments	K01557|FAHD1; acylpyruvate hydrolase [EC:3.7.1.5]
TRINITY_DN38621_c2_g1	0.680625	0.641016	0.88717	6.70251	8.70294	9.33285	7.41972	6.36999	5.61996	gi|698450148|ref|XM_009776886.1|	gi|661875676|emb|CDP19954.1|	PF12146.7	Hydrolase_4	COG2267	GO:0009809|lignin biosynthetic process;GO:0006629|lipid metabolic process;GO:0046686|response to cadmium ion;GO:0042542|response to hydrogen peroxide;GO:0006979|response to oxidative stress;GO:0010043|response to zinc ion	.	GO:0005783|endoplasmic reticulum;GO:0005794|Golgi apparatus;GO:0005886|plasma membrane;GO:0009506|plasmodesma	map01100|Metabolic pathways;map00940|Phenylpropanoid biosynthesis;map01110|Biosynthesis of secondary metabolites	K18368|CSE; caffeoylshikimate esterase [EC:3.1.1.-]
TRINITY_DN32146_c0_g6	0	0	0	0.342704	2.53045	5.43227	1.41875	6.75778	0.631927	gi|835922239|ref|XM_004957782.2|	gi|971511227|dbj|GAQ86998.1|	PF02991.15	Atg8	ENOG4111JAT	GO:0006974|cellular response to DNA damage stimulus;GO:0006995|cellular response to nitrogen starvation;GO:0016236|macroautophagy;GO:0015031|protein transport;GO:1901355|response to rapamycin;GO:0030587|sorocarp development;GO:0031288|sorocarp morphogenesis;GO:0030435|sporulation resulting in formation of a cellular sporeGO:0000045|autophagosome assembly	.	GO:0005776|autophagosome;GO:0000421|autophagosome membrane;GO:0005737|cytoplasm;GO:0031410|cytoplasmic vesicleGO:0005737|cytoplasm	map04068|FoxO signaling pathway;map04140|Regulation of autophagy;map04727|GABAergic synapse	K08341|GABARAP, ATG8, LC3; GABA(A) receptor-associated protein
TRINITY_DN44294_c1_g1	1.29039	0.893599	1.22497	0.153028	0.539853	0.164239	0.190055	0.340692	0.587864	gi|733577134|emb|LN713256.1|	gi|747061406|ref|XP_011077170.1|	PF03106.14	WRKY	ENOG4112BTF	GO:0030010|establishment of cell polarity;GO:0009942|longitudinal axis specification;GO:0009555|pollen development;GO:0006355|regulation of transcription, DNA-templated;GO:0006351|transcription, DNA-templatedGO:0006355|regulation of transcription, DNA-templated	.	GO:0005634|nucleus	map04626|Plant-pathogen interaction	K18835|WRKY2; WRKY transcription factor 2
TRINITY_DN31741_c1_g2	9.30909	7.62524	7.54609	16.7901	14.5654	12.7159	14.6281	11.715	18.2975	gi|848860436|ref|XM_012975610.1|	gi|697099845|ref|XP_009588191.1|	PF03007.15	WES_acyltransf	ENOG410ZXQW	GO:0019432|triglyceride biosynthetic process;GO:0010025|wax biosynthetic processGO:0045017|glycerolipid biosynthetic process	.	GO:0005783|endoplasmic reticulum;GO:0005789|endoplasmic reticulum membrane;GO:0016021|integral component of membrane;GO:0005886|plasma membrane	map00073|Cutin, suberine and wax biosynthesis;map00073|Cutin, suberine and wax biosynthesis	K15406|WSD1; wax-ester synthase / diacylglycerol O-acyltransferase [EC:2.3.1.75 2.3.1.20];K15406|WSD1; wax-ester synthase / diacylglycerol O-acyltransferase [EC:2.3.1.75 2.3.1.20]
TRINITY_DN42589_c0_g9	0.186996	0	0	1.22522	3.98986	1.82074	7.67862	8.13832	2.30269	gi|758278518|gb|KP170733.1|	gi|308029029|dbj|BAJ21803.1|	PF00091.24	Tubulin	COG5023	GO:0007017|microtubule-based process	.	GO:0005737|cytoplasm;GO:0005874|microtubule	map05130|Pathogenic Escherichia coli infection;map04145|Phagosome;map04540|Gap junction	K07375|TUBB; tubulin beta
TRINITY_DN27279_c0_g1	5.36023	4.74571	4.99376	1.8238	1.24177	2.38097	1.81207	2.22806	2.31008	gi|589823909|gb|KF953477.1|	gi|589823910|gb|AHL20263.1|	PF01699.23	Na_Ca_ex	COG0530	GO:0006813|potassium ion transport;GO:0006814|sodium ion transportGO:0055085|transmembrane transport	.	GO:0016021|integral component of membrane;GO:0005774|vacuolar membraneGO:0016021|integral component of membrane	.	K13754|SLC24A6, NCKX6; solute carrier family 24 (sodium/potassium/calcium exchanger), member 6
TRINITY_DN1436_c0_g2	0	0	0	0.09056	0.757832	0.179436	0.899775	0.691259	0.166987	gi|685871288|ref|XM_009264402.1|	gi|751355101|gb|KIL92823.1|	PF00400.31	WD40	ENOG410XNVU	GO:0007031|peroxisome organization;GO:0015031|protein transport	.	GO:0005777|peroxisome	map04146|Peroxisome	K13341|PEX7, PTS2R; peroxin-7
TRINITY_DN27976_c0_g1	0	0	0.0789781	0.657751	1.21417	0.0814543	0.571831	1.56898	0.0758035	gi|169600778|ref|XM_001793760.1|	gi|189192472|ref|XP_001932575.1|	PF00441.23	Acyl-CoA_dh_1	ENOG410XNMY	GO:1902198|3-methylbut-2-enoyl-CoA(4-) metabolic process;GO:1902196|isovaleryl-CoA(4-) catabolic process;GO:0006552|leucine catabolic processGO:0055114|oxidation-reduction process	.	GO:0005739|mitochondrion	map00280|Valine, leucine and isoleucine degradation;map01100|Metabolic pathways;map01200|Carbon metabolism;map00281|Geraniol degradation;map01212|Fatty acid metabolism;map00650|Butanoate metabolism;map00071|Fatty acid degradation;map01110|Biosynthesis of secondary metabolites	K00253|IVD, ivd; isovaleryl-CoA dehydrogenase [EC:1.3.8.4]
TRINITY_DN39672_c0_g2	295.106	265.339	281.107	25.3218	21.5543	21.0725	19.1982	26.3165	32.9717	gi|747093223|ref|XM_011096107.1|	gi|629081914|gb|KCW48359.1|	PF00274.18	Glycolytic	COG3588	GO:0006094|gluconeogenesis;GO:0006096|glycolytic processGO:0006096|glycolytic process	.	GO:0009507|chloroplast;GO:0005829|cytosol	map00030|Pentose phosphate pathway;map00680|Methane metabolism;map01200|Carbon metabolism;map01230|Biosynthesis of amino acids;map00010|Glycolysis / Gluconeogenesis;map00710|Carbon fixation in photosynthetic organisms;map01110|Biosynthesis of secondary metabolites;map00051|Fructose and mannose metabolism;map01100|Metabolic pathways;map01120|Microbial metabolism in diverse environments;map01130|Bi…	K01623|ALDO; fructose-bisphosphate aldolase, class I [EC:4.1.2.13]
TRINITY_DN13078_c0_g1	0	0	0	0.886332	0.218149	0.512219	0.220158	2.88944	1.02147	gi|636599684|ref|XM_008032990.1|	gi|627917156|ref|XP_007691906.1|	PF04900.11	Fcf1	COG1412	GO:0006364|rRNA processing	.	GO:0005730|nucleolus;GO:0032040|small-subunit processomeGO:0032040|small-subunit processome	map03008|Ribosome biogenesis in eukaryotes	K14566|UTP24, FCF1; U3 small nucleolar RNA-associated protein 24
TRINITY_DN28537_c0_g1	4.4278	5.04451	5.32465	13.7499	9.70965	15.405	9.44142	10.4406	10.4204	gi|698548045|ref|XM_009769906.1|	gi|695001818|ref|XP_009418267.1|	PF12906.6	RINGv	COG5183	GO:0042335|cuticle development;GO:0010143|cutin biosynthetic process;GO:0008299|isoprenoid biosynthetic process;GO:1900490|positive regulation of hydroxymethylglutaryl-CoA reductase (NADPH) activity;GO:0009414|response to water deprivation;GO:0010345|suberin biosynthetic process;GO:0030433|ubiquitin-dependent ERAD pathway;GO:0010025|wax biosynthetic process	.	GO:0030176|integral component of endoplasmic reticulum membrane	map04141|Protein processing in endoplasmic reticulum	K10661|MARCH6, DOA10; E3 ubiquitin-protein ligase MARCH6 [EC:2.3.2.27]
TRINITY_DN35560_c1_g1	0	0	0	0.172342	1.81791	0.829307	0.733859	1.69138	0.204293	gi|301120022|ref|XM_002907693.1|	gi|646305883|gb|KDQ27029.1|	PF00270.28	DEAD	ENOG410XNTI	GO:0030154|cell differentiation;GO:0007059|chromosome segregation;GO:0007275|multicellular organism development;GO:0010468|regulation of gene expression;GO:0010501|RNA secondary structure unwinding;GO:0007283|spermatogenesis;GO:0006413|translational initiation	.	GO:0036464|cytoplasmic ribonucleoprotein granule;GO:0005730|nucleolus	map05161|Hepatitis B;map05203|Viral carcinogenesis;map04622|RIG-I-like receptor signaling pathway	K11594|DDX3X, bel; ATP-dependent RNA helicase DDX3X [EC:3.6.4.13]
TRINITY_DN40735_c1_g1	15.7409	13.1097	14.3319	2.79458	3.34988	3.1972	1.94014	2.65528	2.67355	gi|747062925|ref|XM_011079694.1|	gi|747062926|ref|XP_011077996.1|	PF00154.20	RecA	COG0468	GO:0000730|DNA recombinase assembly;GO:0006312|mitotic recombination;GO:0010212|response to ionizing radiation;GO:0042148|strand invasionGO:0006281|DNA repair	.	GO:0005739|mitochondrion	map03440|Homologous recombination	K03553|recA; recombination protein RecA
TRINITY_DN40322_c0_g1	0	0	0	0.464808	2.96449	2.44258	0.501977	4.16499	0.279482	gi|367042423|ref|XM_003651544.1|	gi|511005905|gb|EPB87231.1|	PF01399.26	PCI	COG5071	GO:0043161|proteasome-mediated ubiquitin-dependent protein catabolic process	.	GO:0005737|cytoplasm;GO:0070062|extracellular exosome;GO:0016020|membrane;GO:0031595|nuclear proteasome complex;GO:0022624|proteasome accessory complex;GO:0008541|proteasome regulatory particle, lid subcomplex	map03050|Proteasome;map05169|Epstein-Barr virus infection	K03035|PSMD12, RPN5; 26S proteasome regulatory subunit N5
TRINITY_DN39374_c1_g2	38.6579	36.684	31.9967	97.2721	83.0737	101.096	63.5999	58.5413	70.0854	gi|747053869|ref|XM_011074814.1|	gi|604326949|gb|EYU32924.1|	PF02779.23	Transket_pyr	COG0022	GO:0006086|acetyl-CoA biosynthetic process from pyruvate;GO:0042742|defense response to bacterium;GO:0006096|glycolytic process	.	GO:0048046|apoplast;GO:0005759|mitochondrial matrix;GO:0005739|mitochondrion;GO:0005730|nucleolus;GO:0005774|vacuolar membrane	map00620|Pyruvate metabolism;map04066|HIF-1 signaling pathway;map00020|Citrate cycle (TCA cycle);map01200|Carbon metabolism;map00010|Glycolysis / Gluconeogenesis;map05230|Central carbon metabolism in cancer;map01110|Biosynthesis of secondary metabolites;map01100|Metabolic pathways;map01120|Microbial metabolism in diverse environments;map04922|Glucagon signaling pathway;map01130|Biosynthesis of an…	K00162|PDHB, pdhB; pyruvate dehydrogenase E1 component beta subunit [EC:1.2.4.1]
TRINITY_DN28661_c0_g1	0	0	0	0.599595	2.08715	0.806169	5.91483	5.68014	2.62585	gi|758207940|ref|XM_011327921.1|	gi|751351327|gb|KIL89049.1|	PF09451.9	ATG27	.	GO:0015031|protein transportGO:0006810|transport	.	GO:0005737|cytoplasm;GO:0010008|endosome membrane;GO:0005794|Golgi apparatus;GO:0016021|integral component of membrane;GO:0005770|late endosomeGO:0005737|cytoplasm;GO:0016021|integral component of membrane	map04142|Lysosome;map04145|Phagosome	K10089|M6PR; cation-dependent mannose-6-phosphate receptor
TRINITY_DN17700_c0_g1	0	0	0	0.165308	1.2206	0.0818853	0.739101	0.315455	0.152409	gi|517318535|emb|HF679028.1|	gi|751351913|gb|KIL89635.1|	PF02913.18	FAD-oxidase_C	COG0277	GO:1903457|lactate catabolic process	.	GO:0005743|mitochondrial inner membrane;GO:0005759|mitochondrial matrix	map00620|Pyruvate metabolism	K00102|dld, LDHD; D-lactate dehydrogenase (cytochrome) [EC:1.1.2.4]
TRINITY_DN39761_c0_g1	0.0444686	0.209404	0.861167	16.406	52.5155	39.035	111.788	47.8594	28.2267	gi|758198248|ref|XM_011323193.1|	gi|685849017|ref|XP_009251551.1|	PF00380.18	Ribosomal_S9	COG0103	GO:0006412|translationGO:0006412|translation	.	GO:0005840|ribosomeGO:0005840|ribosome	map03010|Ribosome	K02960|RP-S16e, RPS16; small subunit ribosomal protein S16e
TRINITY_DN44154_c1_g3	39.1434	46.4587	38.2778	136.707	96.802	111.313	65.8737	73.7099	110.533	gi|747041991|ref|XM_011077793.1|	gi|747041992|ref|XP_011076095.1|	PF00274.18	Glycolytic	COG3588	GO:0006094|gluconeogenesis;GO:0006096|glycolytic process;GO:0046686|response to cadmium ion;GO:0006979|response to oxidative stressGO:0006096|glycolytic process	.	GO:0009507|chloroplast;GO:0009570|chloroplast stroma;GO:0009534|chloroplast thylakoid;GO:0005739|mitochondrion;GO:0009536|plastid;GO:0010287|plastoglobule	map00030|Pentose phosphate pathway;map00680|Methane metabolism;map01200|Carbon metabolism;map01230|Biosynthesis of amino acids;map00010|Glycolysis / Gluconeogenesis;map00710|Carbon fixation in photosynthetic organisms;map01110|Biosynthesis of secondary metabolites;map00051|Fructose and mannose metabolism;map01100|Metabolic pathways;map01120|Microbial metabolism in diverse environments;map01130|Bi…	K01623|ALDO; fructose-bisphosphate aldolase, class I [EC:4.1.2.13]
TRINITY_DN28227_c0_g1	3.99085	4.82857	5.02075	0.205547	0.231271	0.0581817	0.204225	0.0280174	0.541454	gi|823184827|ref|XM_012633873.1|	gi|747087716|ref|XP_011091408.1|	PF01918.20	Alba	ENOG4111WGZ	GO:0008033|tRNA processing	.	GO:0005634|nucleusGO:0005634|nucleus	map03008|Ribosome biogenesis in eukaryotes;map03013|RNA transport	K14525|RPP25; ribonucleases P/MRP protein subunit RPP25 [EC:3.1.26.5]
TRINITY_DN28695_c0_g1	11.0082	7.99787	12.6802	5.15916	2.63892	3.8548	2.94959	2.91505	7.22791	gi|747077013|ref|XM_011087304.1|	gi|659078010|ref|XP_008439501.1|	PF03357.20	Snf7	COG5491	GO:0015031|protein transport;GO:0007034|vacuolar transportGO:0007034|vacuolar transport	.	GO:0000815|ESCRT III complex	map04144|Endocytosis	K12191|CHMP2A; charged multivesicular body protein 2A
TRINITY_DN36447_c2_g3	3.38626	7.64756	11.3422	107.209	116.109	107.765	161.406	101.961	110.115	gi|828307135|ref|XM_004497782.2|	gi|747087349|ref|XP_011091214.1|	PF00847.19	AP2	ENOG410YJNR	GO:0006952|defense response;GO:0009873|ethylene-activated signaling pathway;GO:0009867|jasmonic acid mediated signaling pathway;GO:0006351|transcription, DNA-templatedGO:0006355|regulation of transcription, DNA-templated	.	GO:0005634|nucleus	map04075|Plant hormone signal transduction	K14516|ERF1; ethylene-responsive transcription factor 1
TRINITY_DN40175_c1_g1	3.04386	3.81638	4.02406	15.9208	17.7222	18.4172	8.44719	9.1906	14.7399	gi|747056885|ref|XM_011076419.1|	gi|747056886|ref|XP_011074721.1|	PF00168.29	C2	COG1502	GO:0016042|lipid catabolic process;GO:0046473|phosphatidic acid metabolic process;GO:0046470|phosphatidylcholine metabolic process;GO:0009789|positive regulation of abscisic acid-activated signaling pathway;GO:0012501|programmed cell death;GO:0090333|regulation of stomatal closure;GO:0009409|response to cold	.	GO:0016020|membrane;GO:0005886|plasma membrane;GO:0009506|plasmodesma;GO:0005773|vacuole	map04071|Sphingolipid signaling pathway;map04144|Endocytosis;map00565|Ether lipid metabolism;map00564|Glycerophospholipid metabolism;map04014|Ras signaling pathway;map05231|Choline metabolism in cancer;map04024|cAMP signaling pathway;map04912|GnRH signaling pathway;map01110|Biosynthesis of secondary metabolites;map01100|Metabolic pathways;map04666|Fc gamma R-mediated phagocytosis;map04724|Glutama…	K01115|PLD1_2; phospholipase D1/2 [EC:3.1.4.4]
TRINITY_DN37045_c0_g2	4.55233	2.9647	3.30597	0.414949	0.672854	0.677089	0.266769	0.186316	0.585108	gi|645244414|ref|XM_008230197.1|	gi|747043051|ref|XP_011081633.1|	PF02309.15	AUX_IAA	ENOG410YI31	GO:0009734|auxin-activated signaling pathway;GO:0009733|response to auxin;GO:0006351|transcription, DNA-templated	.	GO:0005634|nucleus	map04075|Plant hormone signal transduction;map01100|Metabolic pathways;map00510|N-Glycan biosynthesis	K14484|IAA; auxin-responsive protein IAA
TRINITY_DN19945_c0_g1	0	0	0	0.356483	0.50137	0.353168	2.07454	8.77066	1.17381	gi|685850874|ref|XM_009254195.1|	gi|751346694|gb|KIL84416.1|	PF04909.13	Amidohydro_2	COG2159	GO:1904985|negative regulation of quinolinate biosynthetic process	.	GO:0005829|cytosol	map01100|Metabolic pathways;map00380|Tryptophan metabolism	K03392|ACMSD; aminocarboxymuconate-semialdehyde decarboxylase [EC:4.1.1.45]
TRINITY_DN21299_c0_g2	0	0	0	0.470707	0.579266	0	1.11074	0.336842	0.705215	gi|517316688|emb|HF679027.1|	gi|751358081|gb|KIL95803.1|	PF17207.2	MCM_OB	COG1241	GO:0007049|cell cycle;GO:0006270|DNA replication initiation;GO:0006268|DNA unwinding involved in DNA replication;GO:0009793|embryo development ending in seed dormancy;GO:0042127|regulation of cell proliferation;GO:0010082|regulation of root meristem growth;GO:0048364|root development;GO:0016032|viral processGO:0006270|DNA replication initiation	.	GO:0005829|cytosol;GO:0042555|MCM complex;GO:0000347|THO complex	map03030|DNA replication;map04113|Meiosis - yeast;map04110|Cell cycle;map04111|Cell cycle - yeast	K02540|MCM2; DNA replication licensing factor MCM2 [EC:3.6.4.12]
TRINITY_DN31_c0_g1	0	0	0	0.442468	1.25843	0.535766	1.2456	1.19617	0.407943	gi|685864758|ref|XM_009261137.1|	gi|751348100|gb|KIL85822.1|	PF01636.22	APH	COG0510	GO:0006646|phosphatidylethanolamine biosynthetic process	.	GO:0005829|cytosol;GO:0016020|membrane;GO:0005654|nucleoplasm;GO:0005886|plasma membrane	map01100|Metabolic pathways;map00564|Glycerophospholipid metabolism	K00894|ETNK, EKI; ethanolamine kinase [EC:2.7.1.82]
TRINITY_DN35466_c1_g4	0.570954	0.63375	0.770036	3.27848	2.83307	4.02181	3.37993	2.81435	2.8142	gi|743919824|ref|XM_011005642.1|	gi|595908215|ref|XP_007214218.1|	PF13499.5	EF-hand_7	COG5126	GO:0009611|response to wounding	.	GO:0005886|plasma membrane	map04626|Plant-pathogen interaction	K13448|CML; calcium-binding protein CML
TRINITY_DN41575_c0_g3	24.3848	23.4144	25.5142	42.7981	46.4193	49.8632	45.5644	47.6224	47.4001	gi|747073923|ref|XM_011085639.1|	gi|747073924|ref|XP_011083941.1|	PF02847.16	MA3	ENOG410XS4P	GO:0006417|regulation of translation	.	GO:0005737|cytoplasm;GO:0005829|cytosol;GO:0005634|nucleus	map03013|RNA transport;map05416|Viral myocarditis	K03260|EIF4G; translation initiation factor 4G
TRINITY_DN45782_c0_g1	0	0	0	0.697685	2.53285	0.561597	3.94256	2.39233	1.92974	gi|758206520|ref|XM_011327293.1|	gi|751352131|gb|KIL89853.1|	PF02771.15	Acyl-CoA_dh_N	COG1960	GO:0033539|fatty acid beta-oxidation using acyl-CoA dehydrogenase;GO:0006568|tryptophan metabolic processGO:0055114|oxidation-reduction process	.	GO:0005759|mitochondrial matrix	map00071|Fatty acid degradation;map00310|Lysine degradation;map00362|Benzoate degradation;map01100|Metabolic pathways;map00380|Tryptophan metabolism;map01120|Microbial metabolism in diverse environments;map01130|Biosynthesis of antibiotics	K00252|GCDH, gcdH; glutaryl-CoA dehydrogenase [EC:1.3.8.6]
TRINITY_DN39590_c0_g1	66.0947	65.3179	63.0579	15.9533	15.1152	17.9644	16.3215	12.8707	17.9123	gi|747098582|ref|XM_011099008.1|	gi|747098583|ref|XP_011097310.1|	PF00572.17	Ribosomal_L13	COG0102	GO:0006412|translationGO:0006412|translation	.	GO:0005840|ribosomeGO:0005840|ribosome	map03010|Ribosome	K02871|RP-L13, MRPL13, rplM; large subunit ribosomal protein L13
TRINITY_DN40120_c1_g3	2.50992	2.36386	2.43032	31.4197	26.4725	35.5577	25.4301	21.0526	20.9395	gi|747062026|ref|XM_011079202.1|	gi|1000951101|ref|XP_015579371.1|	PF03106.14	WRKY	ENOG4112BTF	GO:0010120|camalexin biosynthetic process;GO:0070370|cellular heat acclimation;GO:0034605|cellular response to heat;GO:0042742|defense response to bacterium;GO:0050832|defense response to fungus;GO:0010508|positive regulation of autophagy;GO:0010200|response to chitin;GO:0009409|response to cold;GO:0009408|response to heat;GO:0006970|response to osmotic stress;GO:0009651|response to salt stress;G…	.	GO:0005634|nucleus	map04626|Plant-pathogen interaction	K13424|WRKY33; WRKY transcription factor 33
TRINITY_DN33543_c0_g3	0	0	0	1.1674	2.6918	3.65223	1.03779	3.81059	0.339886	gi|695374431|ref|XM_009517000.1|	gi|901809678|gb|KMZ66340.1|	PF00227.25	Proteasome	COG0638	GO:0051603|proteolysis involved in cellular protein catabolic processGO:0051603|proteolysis involved in cellular protein catabolic process	.	GO:0005737|cytoplasm;GO:0005634|nucleus;GO:0000502|proteasome complex;GO:0005839|proteasome core complexGO:0005839|proteasome core complex	map03050|Proteasome	K02739|PSMB7; 20S proteasome subunit beta 2 [EC:3.4.25.1]
TRINITY_DN31753_c0_g2	64.9142	58.7372	58.1505	118.6	129.076	112.598	139.903	111.846	108.031	gi|697146955|ref|XM_009629337.1|	gi|747066520|ref|XP_011079944.1|	PF01990.16	ATP-synt_F	COG1436	GO:0015991|ATP hydrolysis coupled proton transportGO:0034220|ion transmembrane transport	.	GO:0005794|Golgi apparatus;GO:0016020|membrane;GO:0005886|plasma membrane;GO:0033180|proton-transporting V-type ATPase, V1 domain;GO:0005774|vacuolar membrane;GO:0005773|vacuole	map05110|Vibrio cholerae infection;map04145|Phagosome;map05120|Epithelial cell signaling in Helicobacter pylori infection;map04721|Synaptic vesicle cycle;map05323|Rheumatoid arthritis;map04966|Collecting duct acid secretion;map01100|Metabolic pathways;map00190|Oxidative phosphorylation	K02151|ATPeV1F, ATP6S14; V-type H+-transporting ATPase subunit F
TRINITY_DN34388_c2_g4	0	0.38158	0	3.47147	24.3258	30.8515	8.11562	44.1313	0.941351	gi|930408826|ref|XM_014323211.1|	gi|907098597|gb|KND03971.1|	PF00400.31	WD40	ENOG410XQGZ	GO:0001525|angiogenesis;GO:0060027|convergent extension involved in gastrulation;GO:0030178|negative regulation of Wnt signaling pathway;GO:2000543|positive regulation of gastrulation;GO:0051302|regulation of cell division;GO:2000114|regulation of establishment of cell polarity;GO:0032880|regulation of protein localization	.	GO:0005737|cytoplasm;GO:0005840|ribosome	map05162|Measles	K14753|RACK1; guanine nucleotide-binding protein subunit beta-2-like 1 protein
TRINITY_DN25969_c0_g1	0	0	0	3.04357	2.32375	5.23057	2.46857	10.6085	1.25988	gi|575509684|ref|XM_006684050.1|	gi|168058464|ref|XP_001781228.1|	PF01157.17	Ribosomal_L21e	COG2139	GO:0042256|mature ribosome assembly;GO:0006412|translationGO:0006412|translation	.	GO:0009507|chloroplast;GO:0022625|cytosolic large ribosomal subunit;GO:0022626|cytosolic ribosome;GO:0005730|nucleolusGO:0005622|intracellular;GO:0005840|ribosome	map03010|Ribosome	K02889|RP-L21e, RPL21; large subunit ribosomal protein L21e
TRINITY_DN40805_c0_g5	5.56607	6.92969	5.13115	32.3192	32.4994	36.6635	27.7204	32.4872	27.2818	gi|571033251|gb|KF280343.1|	gi|747081286|ref|XP_011087922.1|	PF00925.19	GTP_cyclohydro2	COG0108	GO:0009231|riboflavin biosynthetic process	.	GO:0009507|chloroplast	map01100|Metabolic pathways;map00740|Riboflavin metabolism;map01110|Biosynthesis of secondary metabolites	K14652|ribBA; 3,4-dihydroxy 2-butanone 4-phosphate synthase / GTP cyclohydrolase II [EC:4.1.99.12 3.5.4.25]
TRINITY_DN27566_c0_g1	0	0	0.0424794	0.840227	0.870745	0.525735	0.307566	3.9874	0.489262	gi|270135946|gb|BT102898.1|	gi|396462382|ref|XP_003835802.1|	PF01633.19	Choline_kinase	COG0510	GO:0006646|phosphatidylethanolamine biosynthetic process	.	GO:0005829|cytosol;GO:0016020|membrane;GO:0005654|nucleoplasm;GO:0005886|plasma membrane	map01100|Metabolic pathways;map00564|Glycerophospholipid metabolism	K00894|ETNK, EKI; ethanolamine kinase [EC:2.7.1.82]
TRINITY_DN23031_c0_g1	0	0	0	0.304812	0.876574	0.556273	3.33933	1.7297	0.769128	gi|758208819|ref|XM_011328279.1|	gi|751353189|gb|KIL90911.1|	PF00233.18	PDEase_I	ENOG410XS2H	GO:0006198|cAMP catabolic process;GO:0046058|cAMP metabolic process;GO:0031276|negative regulation of lateral pseudopodium assembly;GO:0000160|phosphorelay signal transduction system;GO:0061128|positive regulation of chemotaxis to cAMP by DIF-2;GO:0051281|positive regulation of release of sequestered calcium ion into cytosol;GO:1904776|regulation of protein localization to cell cortex;GO:0051279|…	.	GO:0005829|cytosol;GO:0005622|intracellular	map05032|Morphine addiction;map04024|cAMP signaling pathway;map00230|Purine metabolism	K13293|PDE4; cAMP-specific phosphodiesterase 4 [EC:3.1.4.53]
TRINITY_DN44259_c0_g2	11.0486	13.2602	10.8875	17.7406	23.4817	23.0436	19.2912	25.2026	21.8993	gi|1000948249|ref|XM_002528265.2|	gi|396580947|gb|AFN87703.1|	PF00637.19	Clathrin	ENOG410XPH1	GO:0048268|clathrin coat assembly;GO:0006886|intracellular protein transport;GO:0016192|vesicle-mediated transportGO:0006886|intracellular protein transport;GO:0016192|vesicle-mediated transport	.	GO:0030132|clathrin coat of coated pit;GO:0030130|clathrin coat of trans-Golgi network vesicle;GO:0071439|clathrin complex	map04142|Lysosome;map04144|Endocytosis;map05100|Bacterial invasion of epithelial cells;map04721|Synaptic vesicle cycle;map04961|Endocrine and other factor-regulated calcium reabsorption;map05016|Huntington's disease	K04646|CLTC; clathrin heavy chain
TRINITY_DN38150_c0_g4	0	0	0	1.55907	5.50617	6.48473	10.6589	3.65991	2.13331	gi|685851538|ref|XM_009254527.1|	gi|751356759|gb|KIL94481.1|	PF00083.23	Sugar_tr	ENOG410ZVN7	GO:0006817|phosphate ion transportGO:0055085|transmembrane transport	.	GO:0005887|integral component of plasma membraneGO:0016021|integral component of membrane	.	K08176|PHO84; MFS transporter, PHS family, inorganic phosphate transporter
TRINITY_DN43398_c3_g1	17.1097	23.9602	29.7515	187.64	141.883	207.365	145.163	144.831	165.756	gi|742526435|gb|KP179834.1|	gi|747055774|ref|XP_011074133.1|	PF07732.14	Cu-oxidase_3	COG2132	GO:0046274|lignin catabolic process	.	GO:0048046|apoplast	.	K05909|E1.10.3.2; laccase [EC:1.10.3.2]
TRINITY_DN32532_c1_g2	0.617686	1.01805	0.555376	1.53436	1.68573	1.47603	1.21518	1.31548	2.72677	gi|747082992|ref|XM_011090544.1|	gi|747082993|ref|XP_011088846.1|	PF00800.17	PDT	COG0077	GO:0009094|L-phenylalanine biosynthetic processGO:0009094|L-phenylalanine biosynthetic process	.	GO:0009507|chloroplast;GO:0009570|chloroplast stroma	map01230|Biosynthesis of amino acids;map01100|Metabolic pathways;map00400|Phenylalanine, tyrosine and tryptophan biosynthesis;map01110|Biosynthesis of secondary metabolites;map01130|Biosynthesis of antibiotics	K05359|ADT, PDT; arogenate/prephenate dehydratase [EC:4.2.1.91 4.2.1.51]
TRINITY_DN42055_c0_g2	0	0	0	1.25685	4.28956	2.06489	9.23046	9.28394	3.31218	gi|517312918|emb|HF679025.1|	gi|751351358|gb|KIL89080.1|	PF00082.21	Peptidase_S8	COG1404	GO:0009432|SOS responseGO:0006508|proteolysis	.	GO:0005576|extracellular regionGO:0005618|cell wall;GO:0016020|membrane	.	K14647|vpr; minor extracellular serine protease Vpr [EC:3.4.21.-]
TRINITY_DN22829_c0_g1	0.744969	2.21563	3.60672	0	0	0	0	0	0	gi|359748464|emb|HE616745.1|	gi|45198797|ref|NP_985826.1|	PF00349.20	Hexokinase_1	COG5026	GO:0001678|cellular glucose homeostasis;GO:0006096|glycolytic process;GO:0019318|hexose metabolic processGO:0005975|carbohydrate metabolic process	.	GO:0005623|cell	map04066|HIF-1 signaling pathway;map01200|Carbon metabolism;map00010|Glycolysis / Gluconeogenesis;map00500|Starch and sucrose metabolism;map04930|Type II diabetes mellitus;map00524|Butirosin and neomycin biosynthesis;map00521|Streptomycin biosynthesis;map00520|Amino sugar and nucleotide sugar metabolism;map04973|Carbohydrate digestion and absorption;map05230|Central carbon metabolism in cancer;ma…	K00844|HK; hexokinase [EC:2.7.1.1]
TRINITY_DN39816_c0_g2	0.135348	0.101977	0.0262111	2.67409	2.29685	2.0545	1.342	1.70532	0.855355	gi|747044121|ref|XM_011089083.1|	gi|747044122|ref|XP_011087385.1|	PF08573.9	SAE2	ENOG410XUEB	GO:0006974|cellular response to DNA damage stimulus;GO:0006281|DNA repair;GO:0007276|gamete generation;GO:0010212|response to ionizing radiationGO:0006281|DNA repair	.	GO:0005634|nucleus	.	K13096|SF4; splicing factor 4
TRINITY_DN30593_c0_g1	0	0	0	0.818274	1.50133	1.25285	0.480416	2.44872	0.342921	gi|955496341|ref|XM_014802655.1|	gi|384486748|gb|EIE78928.1|	PF00004.28	AAA	ENOG410XRHN	GO:0016197|endosomal transport;GO:0015031|protein transport	.	GO:0005768|endosome;GO:0031902|late endosome membrane;GO:0005634|nucleus	map04144|Endocytosis	K12196|VPS4; vacuolar protein-sorting-associated protein 4
TRINITY_DN36071_c0_g6	0.256154	0.381974	1.50885	1.91504	11.1004	6.03278	24.8423	12.2363	8.90743	gi|758193083|ref|XM_011320617.1|	gi|751358745|gb|KIL96467.1|	PF00456.20	Transketolase_N	COG0021	GO:0008152|metabolic process	.	GO:0005829|cytosol;GO:0005634|nucleus	map00030|Pentose phosphate pathway;map01200|Carbon metabolism;map01230|Biosynthesis of amino acids;map00710|Carbon fixation in photosynthetic organisms;map01110|Biosynthesis of secondary metabolites;map01100|Metabolic pathways;map01120|Microbial metabolism in diverse environments;map01051|Biosynthesis of ansamycins;map01130|Biosynthesis of antibiotics	K00615|E2.2.1.1, tktA, tktB; transketolase [EC:2.2.1.1]
TRINITY_DN92_c0_g1	0.518738	1.05853	1.29758	0	0	0	0	0	0	gi|513030220|gb|CP006021.1|	gi|513030226|gb|AGO10251.1|	PF02781.15	G6PD_C	COG0364	GO:0006006|glucose metabolic process;GO:0006740|NADPH regeneration;GO:0009051|pentose-phosphate shunt, oxidative branch;GO:0042542|response to hydrogen peroxideGO:0006006|glucose metabolic process;GO:0055114|oxidation-reduction process	.	GO:0005829|cytosol	map00030|Pentose phosphate pathway;map01200|Carbon metabolism;map00480|Glutathione metabolism;map01110|Biosynthesis of secondary metabolites;map05230|Central carbon metabolism in cancer;map01100|Metabolic pathways;map01120|Microbial metabolism in diverse environments;map01130|Biosynthesis of antibiotics	K00036|G6PD, zwf; glucose-6-phosphate 1-dehydrogenase [EC:1.1.1.49]
TRINITY_DN31070_c0_g1	0	0.248786	0	8.43211	41.8131	42.9556	6.83458	65.7187	2.86417	gi|32995964|dbj|AK110755.1|	gi|907095236|gb|KND00901.1|	PF00252.17	Ribosomal_L16	COG0197	GO:0000027|ribosomal large subunit assembly;GO:0006412|translationGO:0006412|translation	.	GO:0022625|cytosolic large ribosomal subunitGO:0005840|ribosome	map03010|Ribosome	K02866|RP-L10e, RPL10; large subunit ribosomal protein L10e
TRINITY_DN35265_c0_g1	29.8333	25.9286	26.076	0.787135	0.0397404	0.879791	0.0802125	0.365892	0.223297	gi|51011359|gb|AY594289.1|	gi|747059743|ref|XP_011076268.1|	PF14226.5	DIOX_N	COG3491	GO:0009908|flower development;GO:0009740|gibberellic acid mediated signaling pathway;GO:0009686|gibberellin biosynthetic process;GO:0048366|leaf development;GO:0009739|response to gibberellin;GO:0048575|short-day photoperiodism, flowering;GO:0009826|unidimensional cell growthGO:0055114|oxidation-reduction process	.	GO:0005737|cytoplasm	map01100|Metabolic pathways;map01110|Biosynthesis of secondary metabolites;map00904|Diterpenoid biosynthesis	K05282|E1.14.11.12; gibberellin 20-oxidase [EC:1.14.11.12]
TRINITY_DN47006_c0_g1	0	0	0	0	0.393926	0.330338	1.09327	1.46348	0.245937	gi|517320210|emb|HF679029.1|	gi|751352235|gb|KIL89957.1|	PF00617.18	RasGEF	ENOG410Y7GN	GO:0061510|asymmetric protein localization to new mitotic spindle pole body;GO:0007049|cell cycle;GO:0051301|cell division;GO:0007264|small GTPase mediated signal transduction;GO:0016192|vesicle-mediated transportGO:0007264|small GTPase mediated signal transduction	.	GO:0005933|cellular bud;GO:0005737|cytoplasm	map04111|Cell cycle - yeast	K06681|LTE1; Gdp/GTP exchange factor required for growth at low temperatures
TRINITY_DN35198_c4_g1	12.2206	9.98221	11.4608	4.31405	3.26836	3.7063	3.90121	3.82681	4.19495	gi|747072348|ref|XM_011084781.1|	gi|747072349|ref|XP_011083083.1|	PF00294.23	PfkB	ENOG4111F4Q	GO:0061624|fructose catabolic process to hydroxyacetone phosphate and glyceraldehyde-3-phosphate;GO:0009750|response to fructose;GO:0009749|response to glucose;GO:0032868|response to insulin;GO:0009744|response to sucrose;GO:0010043|response to zinc ion	.	GO:0005737|cytoplasm;GO:0005829|cytosol;GO:0070062|extracellular exosome	map01100|Metabolic pathways;map01120|Microbial metabolism in diverse environments;map00051|Fructose and mannose metabolism	K00846|KHK; ketohexokinase [EC:2.7.1.3]
TRINITY_DN43354_c0_g1	2.06102	2.0821	2.05536	10.0237	8.601	9.52592	5.38101	5.81132	6.35207	gi|747040774|ref|XM_011099584.1|	gi|747069754|ref|XP_011081684.1|	PF02347.15	GDC-P	COG0403	GO:0006546|glycine catabolic processGO:0006546|glycine catabolic process;GO:0055114|oxidation-reduction process	.	GO:0005739|mitochondrion	map01200|Carbon metabolism;map00630|Glyoxylate and dicarboxylate metabolism;map00260|Glycine, serine and threonine metabolism;map01110|Biosynthesis of secondary metabolites;map01100|Metabolic pathways;map01130|Biosynthesis of antibiotics	K00281|GLDC, gcvP; glycine dehydrogenase [EC:1.4.4.2]
TRINITY_DN16423_c0_g1	0	0	0	0.213994	0.316018	0.212004	0.691009	1.27614	0.789187	gi|699040812|emb|HG970332.1|	gi|751352947|gb|KIL90669.1|	PF04113.13	Gpi16	.	GO:0016255|attachment of GPI anchor to proteinGO:0016255|attachment of GPI anchor to protein	.	GO:0042765|GPI-anchor transamidase complexGO:0042765|GPI-anchor transamidase complex	map00563|Glycosylphosphatidylinositol(GPI)-anchor biosynthesis;map01100|Metabolic pathways	K05292|PIGT; phosphatidylinositol glycan, class T
TRINITY_DN43403_c0_g6	66.6275	61.3924	62.2082	28.4632	27.3068	24.349	19.7113	19.4718	29.65	gi|1000974470|ref|XM_002515470.2|	gi|747069531|ref|XP_011081561.1|	PF00646.32	F-box	ENOG410XPA4	GO:0009873|ethylene-activated signaling pathway;GO:0010105|negative regulation of ethylene-activated signaling pathway;GO:0016567|protein ubiquitination;GO:0009723|response to ethylene;GO:0006511|ubiquitin-dependent protein catabolic process	.	GO:0005634|nucleus	map04075|Plant hormone signal transduction	K14515|EBF1_2; EIN3-binding F-box protein
TRINITY_DN42779_c0_g1	33.0544	33.5788	27.8273	112.153	80.1098	99.2738	68.0113	53.5206	68.0784	gi|747077239|ref|XM_011087430.1|	gi|747077240|ref|XP_011085732.1|	PF03721.13	UDPG_MGDP_dh_N	COG1004	GO:0005975|carbohydrate metabolic process;GO:0052546|cell wall pectin metabolic process;GO:0006024|glycosaminoglycan biosynthetic process;GO:0006065|UDP-glucuronate biosynthetic processGO:0055114|oxidation-reduction process	.	GO:0005618|cell wall;GO:0005829|cytosol;GO:0005634|nucleus	map00053|Ascorbate and aldarate metabolism;map01100|Metabolic pathways;map00040|Pentose and glucuronate interconversions;map00500|Starch and sucrose metabolism;map00520|Amino sugar and nucleotide sugar metabolism	K00012|UGDH, ugd; UDPglucose 6-dehydrogenase [EC:1.1.1.22]
TRINITY_DN37365_c1_g2	3.82632	5.85425	3.59479	10.0655	9.7966	14.2192	10.3569	10.2059	11.0515	gi|743817366|ref|XM_011022089.1|	gi|747088493|ref|XP_011091838.1|	PF00854.20	PTR2	COG3104	GO:0006857|oligopeptide transportGO:0006810|transport	.	GO:0016021|integral component of membraneGO:0016020|membrane	.	.
TRINITY_DN35204_c0_g2	81.6566	81.7791	78.9525	177.323	179.154	167.611	167.059	142.937	161.288	gi|747043454|ref|XM_011085571.1|	gi|567895172|ref|XP_006440074.1|	PF00406.21	ADK	COG0563	GO:0006163|purine nucleotide metabolic process	.	GO:0005737|cytoplasm	map01100|Metabolic pathways;map01130|Biosynthesis of antibiotics;map01110|Biosynthesis of secondary metabolites;map00230|Purine metabolism	K00939|adk, AK; adenylate kinase [EC:2.7.4.3]
TRINITY_DN24415_c0_g1	0	0	0	0.396487	0.936824	0.47136	0.393937	0.680951	0.21933	gi|159490061|ref|XM_001702956.1|	gi|548851546|gb|ERN09822.1|	PF04037.12	DUF382	COG5182	GO:0006397|mRNA processing;GO:0000398|mRNA splicing, via spliceosome;GO:0008380|RNA splicing;GO:0016032|viral process	.	GO:0071013|catalytic step 2 spliceosome;GO:0005654|nucleoplasm;GO:0071011|precatalytic spliceosome;GO:0005681|spliceosomal complex;GO:0005689|U12-type spliceosomal complex;GO:0005686|U2 snRNP;GO:0005684|U2-type spliceosomal complexGO:0005634|nucleus	map03040|Spliceosome	K12829|SF3B2, SAP145, CUS1; splicing factor 3B subunit 2
TRINITY_DN35155_c1_g1	0.318984	0.87122	0.638327	1.61843	2.08929	2.46347	2.12983	2.08623	1.76883	gi|747067802|ref|XM_011082338.1|	gi|747084275|ref|XP_011089537.1|	PF08263.11	LRRNT_2	ENOG4111F0S	GO:0006468|protein phosphorylation	.	GO:0016021|integral component of membrane;GO:0005886|plasma membrane	.	.
TRINITY_DN36223_c0_g1	1.24939	0.927431	1.02502	3.61691	4.80687	3.39274	4.36416	3.4037	3.46053	gi|848899648|ref|XM_012994523.1|	gi|747064275|ref|XP_011078712.1|	PF00815.19	Histidinol_dh	COG0141	GO:0000105|histidine biosynthetic process;GO:0009555|pollen development;GO:0009411|response to UVGO:0000105|histidine biosynthetic process;GO:0055114|oxidation-reduction process	.	GO:0009507|chloroplast;GO:0009570|chloroplast stroma	map01230|Biosynthesis of amino acids;map01100|Metabolic pathways;map01110|Biosynthesis of secondary metabolites;map00340|Histidine metabolism	K00013|hisD; histidinol dehydrogenase [EC:1.1.1.23]
[truncated: 23,562 more rows]
