# Supplementary material for: Comparative transcriptome analysis revealing the potential mechanism of seed germination stimulated by exogenous gibberellin in Fraxinus hupehensis
Source: BMC Plant Biol. 2019 May 15;19:199. doi: 10.1186/s12870-019-1801-3 (PMC6521437; doi:10.1186/s12870-019-1801-3)
Supplement: Supplementary file 6 — Table S3. Key DEGs related to F. hupehensis seed germination. (XLSX 17 kb) [file 12870_2019_1801_MOESM6_ESM.xlsx]

## Sheet: Sheet1
	Additional file 7: Table S4. Key DEGs related to seed germination in F. hupehensis.
	ID	Name	Expression									Annotation in KEGG
			CK1	CK2	CK3	W1	W2	W3	G1	G2	G3
	TRINITY_DN39779_c0_g2	phosphoglycerate kinase (PGK1)	0	0.05346	0	1.0518	0.257499	0.47481	4.75003	4.28148	4.45015	Glycolysis
	TRINITY_DN31264_c0_g1	phosphoglucomutase (PGM)	0	0	0	0.624558	0.22086	0.0939815	2.69089	2.25801	3.1811	Glycolysis
	TRINITY_DN27738_c0_g1	pyruvate kinase (PK)	0	0	0	0.306843	0.257357	0.0949105	1.52245	1.46954	1.07085	Glycolysis
	TRINITY_DN39685_c0_g1	enolase (ENO)	0	0.08707	0	0.94909	1.11832	0.622934	5.60198	6.17016	4.27013	Glycolysis
	TRINITY_DN41644_c0_g1	phosphoglycerate kinase (PGK2)	0	0	0	1.3959	0.33451	0.246727	3.31937	4.28124	2.85003	Glycolysis
	TRINITY_DN33013_c0_g1	2,3-bisphosphoglycerate-dependent phosphoglycerate mutase (PGAM)	0	0	0	0.952216	0.345017	0.777567	4.09666	2.18899	4.17766	Glycolysis
	TRINITY_DN31451_c2_g8	glyceraldehyde 3-phosphate dehydrogenase (GAPDH)	0	0	0.06094	1.16605	0.190314	0.848076	0.87767	0.9056	3.58234	Glycolysis
	TRINITY_DN37875_c1_g1	glucose-6-phosphate isomerase (GPI1)	0	0	0	0.422343	0.106269	0.489887	0.608378	0.83698	1.15809	Glycolysis
	TRINITY_DN37875_c1_g4	glucose-6-phosphate isomerase (GPI2)	0	0	0	0.374906	0.150933	0.417469	0.576049	1.18876	1.42053	Glycolysis
	TRINITY_DN37875_c1_g2	glucose-6-phosphate isomerase (GPI3)	0	0	0	0.38383	0.338025	0.222607	1.52048	0.66558	1.29169	Glycolysis
	TRINITY_DN23765_c0_g1	6-phosphofructo-2-kinase (PFK)	0	0	0	7.68706	5.10261	3.71812	0.690397	2.0391	1.18339	Glycolysis
	TRINITY_DN29565_c0_g1	adenylate isopentenyltransferase (IPT)	0.1507	0.02366	0.04864	0.67921	0.96631	1.14381	1.92422	1.96918	1.37958	Zeatin biosynthesis
	TRINITY_DN36207_c0_g2	zeatin O-glucosyltransferase (ZOG)	0.10762	0.45611	0.19105	1.41918	1.96667	2.25042	4.26701	7.01335	4.83635	Zeatin biosynthesis
	TRINITY_DN29783_c0_g1	cytokinin trans-hydroxylase （CYP735A）	0.03734	0	0.01808	0.785406	0.466912	0.711457	1.26102	0.685593	0.708555	Zeatin biosynthesis
	TRINITY_DN36020_c1_g7	cytochrome P450 (P450)	0	0.0375204	0	0.598501	0.229901	1.99934	1.40554	2.92567	1.94946	GA3 biosynthesis
	TRINITY_DN34026_c1_g1	gibberellin receptor GID1 (GID1)	25.2913	28.5355	26.7738	13.1921	19.2642	20.1133	7.85357	7.20968	8.28907	GA3 biosynthesis
	TRINITY_DN49728_c0_g1	DELLA protein GAI1	0.0967826	0.0455752	0	0.168082	0	0.170728	0.630053	0.241629	0.744681	GA3 signal transduction
	TRINITY_DN35620_c1_g3	9-cis-epoxycarotenoid dioxygenase (NCED)	1.61617	2.13097	1.49537	0	0.189986	0.600806	0.144812	0.249494	0.233131	ABA biosynthesis
	TRINITY_DN33482_c0_g3	(+)-abscisic acid 8'-hydroxylase (CYP707A)	0.11284	0.33655	0.03642	0.621598	0.452223	1.01378	14.2756	4.31149	1.23961	ABA
	TRINITY_DN43986_c0_g1	protein phosphatase 2C (PP2C1)	24.7702	27.6482	26.8219	46.3537	42.5014	72.7491	107.581	76.8163	75.9003	ABA signal transduction
	TRINITY_DN38919_c6_g1	protein phosphatase 2C (PP2C2)	8.63314	8.14497	7.7152	15.6423	14.5999	18.3933	30.1916	27.158	25.5171	ABA signal transduction
	TRINITY_DN38791_c0_g1	ABSCISIC ACID-INSENSITIVE 5-like 5 (ABI5.5)	2.65309	2.36843	2.84898	4.93653	5.38162	5.50398	12.7001	10.0201	9.69389	ABA signal transduction
	TRINITY_DN43916_c1_g2	ABSCISIC ACID-INSENSITIVE 5-like 6 (ABI5.6)	26.0161	23.8302	25.529	25.8728	18.0457	12.7024	5.13824	6.29204	8.80241	ABA signal transduction
	TRINITY_DN42218_c0_g1	pyruvate dehydrogenase E1 component beta subunit (PDHB)	0.21474	0.16854	0.45052	4.76746	4.99137	4.59023	9.74095	9.6788	9.63249	TCA cycle
	TRINITY_DN33902_c2_g1	auxin responsive GH3 gene family (GH3)	5.97021	6.39206	6.08287	18.8752	26.1824	23.3396	85.0168	38.0988	42.254	auxin
	TRINITY_DN25824_c0_g2	catalase (CAT1)	0	0	0	0	0.0696508	0.134604	0.29199	1.22174	0.57855	Peroxisome
	TRINITY_DN26209_c0_g2	catalase (CAT2)	0	0	0	0.11126	0.2205	0.20649	1.23181	1.63833	1.22036	Peroxisome
	TRINITY_DN19722_c0_g2	catalase (CAT3)	0	0.09571	0	0.50889	0.45382	0.5634	0.73079	0.83079	0.76113	Peroxisome
	TRINITY_DN29938_c0_g1	L-ascorbate oxidase (AAO)	0.48406	0.31774	0.45451	0.74925	1.39671	0.73615	5.63353	3.49369	4.30671	Ascorbate and aldarate metabolism
	TRINITY_DN47823_c0_g1	superoxide dismutase (SOD1)	0	0.0612	0	0.32539	1.62489	1.23292	0.262	0.25794	0.23292	Peroxisome
	TRINITY_DN23435_c0_g2	superoxide dismutase (SOD2)	0	0	0	0.87529	0.84529	2.516	0	0.29341	0.516	Peroxisome
	TRINITY_DN18520_c0_g1	superoxide dismutase (SOD3)	0.05227	0	0	6.88373	3.19219	4.21019	1.10642	2.33416	1.98348	Peroxisome
	TRINITY_DN22864_c1_g1	superoxide dismutase (SOD4)	0	0	0	2.98962	3.11025	2.62365	0.1003	0.39498	0.19873	Peroxisome
	TRINITY_DN31658_c0_g1	peroxiredoxin (POD)	0.30034	0.05657	0.20357	52.8801	13.9231	16.6077	5.35857	14.0681	19.4654	Peroxisome
	TRINITY_DN13785_c0_g1	glutamate-cysteine ligase (GCL)	0	0	0	1.68894	1.43715	1.84497	0.08607	0.80499	0.37305	Glutathione metabolism
	TRINITY_DN788_c0_g1	glutathione S-transferase (GSTs)	0	0.06395	0	4.69204	2.35089	2.30316	0.51331	1.38129	0.40683	Glutathione metabolism
	TRINITY_DN23959_c1_g1	CCR4-NOT transcription complex subunit 1 (CCR4-NOT1)	0	0.01205	0.01239	1.82639	1.47699	1.60655	0.31604	0.85724	0.40895	RNA degradation
	TRINITY_DN25048_c0_g1	CCR4-NOT transcription complex subunit 2 (CCR4-NOT2)	0	0	0	2.97232	2.3308	2.19138	0.56645	0.80165	0.54364	RNA degradation
	TRINITY_DN11374_c0_g1	CCR4-NOT transcription complex subunit 3 (CCR4-NOT3)	0	0	0	2.40628	2.15352	1.01707	0.40576	1.33572	0.5276	RNA degradation
	TRINITY_DN29686_c0_g1	CCR4-NOT transcription complex subunit 4 (CCR4-NOT4)	0	0	0	3.04455	2.20495	2.2014	0.50901	1.01227	0.52445	RNA degradation
	TRINITY_DN20383_c0_g1	CCR4-NOT transcription complex subunit 6 (CCR4-NOT6)	0	0	0	2.67794	3.65284	2.40984	0.47305	1.28885	0.56674	RNA degradation
	TRINITY_DN18805_c0_g1	CCR4-NOT transcription complex subunit 7/8 (CCR4-NOT7/8)	0	0	0	1.92523	1.76704	1.55334	0.17148	1.08045	0.62857	RNA degradation
	TRINITY_DN32820_c2_g4	CCR4-NOT transcription complex subunit 9 (CCR4-NOT9)	0	0	0	1.88135	1.03509	1.45463	0.19724	0.58256	0.27357	RNA degradation
	TRINITY_DN10074_c0_g2	Enhancer of mRNA-decapping protein (Edcp1)	0	0	0	1.48207	1.42326	1.30143	0.14304	0.56328	0.28341	RNA degradation
	TRINITY_DN10074_c0_g1	Enhancer of mRNA-decapping protein (Edcp2)	0	0	0	1.59862	0.78155	1.51245	0.14627	0.80642	0.34778	RNA degradation
	TRINITY_DN26731_c0_g1	5'-3' exoribonuclease 2 (XRN2)	0	0	0	3.2035	1.45465	1.19666	0.62837	0.90259	0.62252	RNA degradation
	TRINITY_DN28674_c0_g1	poly(A)-specific ribonuclease (PARN)	15.3245	9.22389	11.0452	3.51966	4.65443	6.9604	4.12317	5.20274	5.98341	RNA degradation
	TRINITY_DN36733_c0_g2	U6 snRNA-associated Sm-like protein LSm4 (LSm4)	22.7232	19.3439	20.5852	8.21433	6.97218	10.3647	8.9467	9.63814	9.09553	RNA degradation
